# Supplementary material for: Single‐Cell Transcriptome Reveals Aquaporin‐Mediated Carbon Nanosol‐Induced Growth Promotion of Plants
Source: Adv Sci (Weinh). 2025 Apr 30;12(27):2504459. doi: 10.1002/advs.202504459 (PMC12279195; doi:10.1002/advs.202504459)
Supplement: Supplementary file 2 — Supplemental Tables [file ADVS-12-2504459-s001.xlsx]

## Sheet: Table S1
Table S1. The agronomic parameters of tobacco plants grown in hydroponically condition under CNS treatment
	Treatment		P value
	CK	CNS
Upground fresh weight (g)	3.72 ± 0.63	5.75 ± 0.4	0.0011
Underground fresh weight (g)	0.61 ± 0.19	1.16 ± 0.16	0.0026
Total dry weight (g)	0.21 ± 0.04	0.32 ± 0.06	0.0202
Leaf area (cm2)	132.05 ± 17.80	193.69 ± 13.41	0.0007
Root total length (cm)	342.51 ± 68.07	429.76 ± 65.43	0.1018
Root surface Area (cm2)	26.18 ± 6.50	34.76 ± 5.12	0.0735
Transpiration rate (g·m-2·h-1)	40.22 ± 7.28	49.25 ± 6.79	0.1071
Stomatal density (mm-2)	65.78 ± 15.44	110.11 ± 17.72	0.0056
Pore length (PL) (μm)	12.88±2.67	12.09±1.68	0.132756
Stomatal length (SL) (μm)	27.39±3.37	27.64±3.39	0.752723
Stomatal width (SW) (μm)	22.40±3.071	20.88±1.78	0.0121117
The data represents mean ± SD.

## Sheet: Table S2
Table S2. The antioxidant enzyme activity of tobacco plants grown in hydroponically condition under CNS treatment
Treatment	CK		CNS
Tissue	Root	Leaf	Root	Leaf
Superoxide dismutase (SOD)	62.29 ± 0.32 a	40.63 ± 0.35 b	12.69 ± 0.41 c	12.10 ± 0.83 c
Polyphenol oxidase (PPO)	0.79 ± 0.16 a	0.79 ± 0.11 a	0.19 ± 0.09 b	0.03 ± 0.01 b
Peroxidase (POD)	58.35 ± 0.15 a	49.36 ± 0.37 b	36.12 ± 0.35 c	35.29 ± 0.65 c
phenylalanine ammonia-lyase (PAL)	12.12 ± 1.32 a	6.26 ± 1.45 b	5.14 ± 1.07 b	3.82 ± 0.15 b
Glutathione (GSH)	25.64 ± 0.16 a	13.19 ± 0.12 b	4.48 ± 0.31 c	3.44 ± 0.175 d
Gluathione reductase (GR)	2.75 ± 0.05 a	1.95 ± 0.06 b	1.76 ± 0.09 c	1.63 ± 0.02 c
Catalase (CAT)	0.22 ± 0.015 a	0.17 ± 0.0027 b	0.05 ± 0.0011 c	0.02 ± 0.0044 d
Ascorbate peroxidase (APX)	0.80 ± 0.0062 a	0.69 ± 0.0035 b	0.65 ± 0.0048 c	0.51 ± 0.010 d

## Sheet: Table S3
Table S3. Summary of the single cell sequencing dataset for CNS treated and control samples.
before filter				after filter
Samples	Cell num	Mean Reads per Cell	Median Genes per Cell	Cell num	Median UMI per cell	Median Genes per Cell
CK	4016	120648	1002	4015	1308	1000
CNS	3917	101368	1418	3882	2051	1414.5

## Sheet: Table S4
Table S4. Marker genes used for the identification of different cell types.
Ntab ID	Symbol	Atha ID	Cell type	Description
Nta17g01440	LTP7	AT2G15050	Epidermis	lipid transfer protein|lipid transfer protein 7
Nta11g31820	TET8	AT2G23810	Epidermis	tetraspanin8
Nta11g22460	SMB/BRN1,2	AT1G79580	Columella
Nta18g15990	XTH16	AT3G23730	Trichoblast	xyloglucan endotransglucosylase/hydrolase
Nta08g20630	RRA3	AT1G19360	Trichoblast	reduced residual arabinose 3
Nta13g16620	PRX16	AT2G18980	Trichoblast	Peroxidase
Nta08g00830	MAP18	AT5G44610	Trichoblast	microtubule-associated protein 18
Nta04g27280	CCP1, ERH3	AT2G34560	Trichoblast	conserved in ciliated species and in the land plants 1
Nta15g27340	MOP10, PRPL1	AT5G05500	Trichoblast	proline-rich protein-like 1
Nta16g05120	Nta16g05120	AT1G62510	Cortex
Nta01g25420	ERD6	AT1G08930	Cortex	EARLY RESPONSE TO DEHYDRATION 6
Nta15g05250	Nta15g05250	AT1G62510	Cortex
Nta05g26750	TIP2;1	AT3G16240	Cortex	delta tonoplast integral protein
Nta12g15390	TIP1;3	AT4G01470	Cortex	tonoplast intrinsic protein 1;3
Nta20g17020	CASPL1A1	AT1G14160	Endodermis (Cas)	CASP-like protein 1A1
Nta12g13880	CASP3	AT2G27370	Endodermis (Cas)	Casparian strip membrane domain protein 3
Nta20g17020	CASP5	AT5G15290	Endodermis (Cas)	Casparian strip membrane domain protein 5
Nta00g15830	CASP1	AT2G36100	Endodermis (Cas)	Casparian strip membrane domain protein 1
Nta19g19630	CASP5	AT5G15290	Endodermis (Cas)	Casparian strip membrane domain protein 5
Nta18g19110	RCI3, PER3	AT1G05260	Endodermis	Peroxidase
Nta12g05630	TIP2;3	AT5G47450	Pericycle	tonoplast intrinsic protein 2;3
Nta20g09800	ERF109	AT4G34410	Pericycle	Ethylene Response Factor D.4
Nta14g21170	XPP	AT4G30450	Xylem pole pericycle
Nta14g05380	FLA11	AT5G03170	Xylem	Fasciclin-like arabinogalactan protein 11
Nta14g20520	CESA7	AT5G17420	Xylem	CELLULOSE SYNTHASE 7
Nta03g25110	CESA8	AT4G18780	Xylem	CELLULOSE SYNTHASE 8
Nta02g06850	CESA4	AT5G44030	Xylem	CELLULOSE SYNTHASE 4
Nta00g07630	XCP2	AT4G35350	Xylem	XYLEM CYSTEINE PEPTIDASE 2 (XCP2)
Nta06g11830	PRX47	AT4G33420	Xylem	peroxidase
Nta06g24410	NIP6;1	AT1G80760	Phloem	NOD26-like intrinsic protein 6;1
Nta06g30080	PME3	AT3G14310	Vascular/Trichoblast	pectin methylesterase 3
Nta08g21470	WAT1	AT1G75500	Vasculature	Walls Are Thin 1
Nta07g24590	WAT1	AT1G75500	Vasculature	Walls Are Thin 1
Nta12g27590	G-H2AX	AT1G08880	Meristem	gamma histone variant H2AX
Nta13g04370	H4	AT2G28740	Meristem	Histone H4
Nta11g15440	H4	AT2G28740	Meristem	Histone H4
Nta10g04940	PDF2.5	AT5G63660	Stem cell niche	low-molecular-weight cysteine-rich 74
Nta09g06340	PDF2.5	AT5G63660	Stem cell niche	low-molecular-weight cysteine-rich 74
Nta10g01410	PLT2	AT5G10510	QC	PLETHORA 2
Nta11g12480	KNOLLE	AT1G08560	G2M	syntaxin of plants 111
Nta16g10910	AUR1	AT4G32830	G2M	ataurora1
Nta23g15560	CYCB1;2	AT5G06150	G2M	Cyclin family protein
Nta20g02040	CYCB1;2	AT5G06150	G2M	Cyclin family protein
Nta14g02720	UBC20	AT1G50490	Meristem	ubiquitin-conjugating enzyme 20

## Sheet: Table S5
Table S5. Gene ontology (GO) enrichment of differentially expressed genes (DEGs) for each cell type.
ID	Description	GeneRatio	BgRatio	pvalue	p.adjust	qvalue	geneID	Count	Cluster
GO:0042255	ribosome assembly	87/582	181/23701	2.60032e-91	1.15584e-88	1.01549e-88	Nta07g04290/Nta16g22370/Nta10g17800/Nta01g18460/Nta06g22850/Nta09g21000/Nta02g30880/Nta05g32050/Nta09g05920/Nta12g30400/Nta12g18000/Nta13g11930/Nta00g07170/Nta17g00940/Nta02g26540/Nta23g07920/Nta08g00180/Nta17g12680/Nta14g10810/Nta01g14010/Nta17g00040/Nta08g02170/Nta15g26130/Nta11g20030/Nta23g15940/Nta04g33610/Nta03g11980/Nta20g05310/Nta03g16530/Nta17g10840/Nta18g01070/Nta02g05110/Nta18g10340/Nta…	87	0
GO:0042273	ribosomal large subunit biogenesis	86/582	193/23701	1.36323e-86	4.03971e-84	3.54918e-84	Nta03g14530/Nta01g18460/Nta04g14020/Nta02g30880/Nta11g00440/Nta09g21540/Nta02g07010/Nta12g01310/Nta12g08710/Nta14g17670/Nta00g07170/Nta17g00940/Nta08g00180/Nta04g08710/Nta04g33610/Nta10g18300/Nta13g19000/Nta12g36570/Nta03g16530/Nta17g10840/Nta18g01070/Nta18g10340/Nta12g24760/Nta11g16090/Nta16g23210/Nta13g07510/Nta04g03830/Nta14g03960/Nta11g25940/Nta14g07080/Nta03g03660/Nta23g16610/Nta24g12240/Nta…	86	0
GO:0022618	protein-RNA complex assembly	100/582	380/23701	2.91312e-74	6.47442e-72	5.68826e-72	Nta07g04290/Nta16g22370/Nta10g17800/Nta05g01850/Nta01g18460/Nta06g22850/Nta09g21000/Nta02g30880/Nta06g02100/Nta05g32050/Nta09g05920/Nta12g30400/Nta10g02740/Nta12g18000/Nta13g11930/Nta09g03620/Nta00g07170/Nta17g00940/Nta02g26540/Nta23g07920/Nta08g00180/Nta17g12680/Nta14g10810/Nta10g17180/Nta01g14010/Nta17g00040/Nta08g02170/Nta15g26130/Nta11g20030/Nta23g15940/Nta04g33610/Nta03g11980/Nta20g05310/Nta…	100	0
GO:0071826	protein-RNA complex organization	100/582	391/23701	6.28355e-73	1.11722e-70	9.81557e-71	Nta07g04290/Nta16g22370/Nta10g17800/Nta05g01850/Nta01g18460/Nta06g22850/Nta09g21000/Nta02g30880/Nta06g02100/Nta05g32050/Nta09g05920/Nta12g30400/Nta10g02740/Nta12g18000/Nta13g11930/Nta09g03620/Nta00g07170/Nta17g00940/Nta02g26540/Nta23g07920/Nta08g00180/Nta17g12680/Nta14g10810/Nta10g17180/Nta01g14010/Nta17g00040/Nta08g02170/Nta15g26130/Nta11g20030/Nta23g15940/Nta04g33610/Nta03g11980/Nta20g05310/Nta…	100	0
GO:0140694	non-membrane-bounded organelle assembly	87/582	290/23701	7.26266e-70	1.07608e-67	9.4542e-68	Nta07g04290/Nta16g22370/Nta10g17800/Nta01g18460/Nta06g22850/Nta09g21000/Nta02g30880/Nta05g32050/Nta09g05920/Nta12g30400/Nta12g18000/Nta13g11930/Nta00g07170/Nta17g00940/Nta02g26540/Nta23g07920/Nta08g00180/Nta17g12680/Nta14g10810/Nta01g14010/Nta17g00040/Nta08g02170/Nta15g26130/Nta11g20030/Nta23g15940/Nta04g33610/Nta03g11980/Nta20g05310/Nta03g16530/Nta17g10840/Nta18g01070/Nta02g05110/Nta18g10340/Nta…	87	0
GO:0042274	ribosomal small subunit biogenesis	65/582	160/23701	4.25032e-62	5.3979e-60	4.74246e-60	Nta07g04290/Nta16g22370/Nta10g17800/Nta06g22850/Nta09g21000/Nta05g32050/Nta09g05920/Nta12g30400/Nta12g23270/Nta12g18000/Nta13g11930/Nta23g07970/Nta01g26650/Nta05g27990/Nta02g26540/Nta23g07920/Nta17g12680/Nta14g10810/Nta01g14010/Nta17g00040/Nta08g02170/Nta11g03430/Nta15g26130/Nta11g20030/Nta22g12760/Nta23g15940/Nta02g24920/Nta03g11980/Nta19g16970/Nta20g05310/Nta12g03930/Nta06g26620/Nta02g05110/Nta…	65	0
GO:0006364	rRNA processing	86/582	365/23701	2.69519e-59	2.99503e-57	2.63136e-57	Nta11g00440/Nta09g21540/Nta12g30400/Nta12g08710/Nta12g23270/Nta12g18000/Nta14g17670/Nta23g07970/Nta01g26650/Nta05g27990/Nta17g12680/Nta06g12860/Nta17g00040/Nta08g02170/Nta11g03430/Nta15g26130/Nta11g20030/Nta22g12760/Nta23g15940/Nta02g24920/Nta07g11490/Nta10g18300/Nta24g10740/Nta19g16970/Nta13g19000/Nta12g36570/Nta20g05310/Nta12g03930/Nta08g09040/Nta06g26620/Nta02g05110/Nta07g18500/Nta16g23210/Nta…	86	0
GO:0070925	organelle assembly	87/582	406/23701	2.81019e-56	2.77584e-54	2.43878e-54	Nta07g04290/Nta16g22370/Nta10g17800/Nta01g18460/Nta06g22850/Nta09g21000/Nta02g30880/Nta05g32050/Nta09g05920/Nta12g30400/Nta12g18000/Nta13g11930/Nta00g07170/Nta17g00940/Nta02g26540/Nta23g07920/Nta08g00180/Nta17g12680/Nta14g10810/Nta01g14010/Nta17g00040/Nta08g02170/Nta15g26130/Nta11g20030/Nta23g15940/Nta04g33610/Nta03g11980/Nta20g05310/Nta03g16530/Nta17g10840/Nta18g01070/Nta02g05110/Nta18g10340/Nta…	87	0
GO:0016072	rRNA metabolic process	86/582	396/23701	3.90393e-56	3.47059e-54	3.04917e-54	Nta11g00440/Nta09g21540/Nta12g30400/Nta12g08710/Nta12g23270/Nta12g18000/Nta14g17670/Nta23g07970/Nta01g26650/Nta05g27990/Nta17g12680/Nta06g12860/Nta17g00040/Nta08g02170/Nta11g03430/Nta15g26130/Nta11g20030/Nta22g12760/Nta23g15940/Nta02g24920/Nta07g11490/Nta10g18300/Nta24g10740/Nta19g16970/Nta13g19000/Nta12g36570/Nta20g05310/Nta12g03930/Nta08g09040/Nta06g26620/Nta02g05110/Nta07g18500/Nta16g23210/Nta…	86	0
GO:0000027	ribosomal large subunit assembly	45/582	88/23701	6.40543e-49	5.17675e-47	4.54816e-47	Nta01g18460/Nta02g30880/Nta00g07170/Nta17g00940/Nta08g00180/Nta04g33610/Nta03g16530/Nta17g10840/Nta18g01070/Nta18g10340/Nta11g16090/Nta04g03830/Nta11g25940/Nta03g03660/Nta23g16610/Nta21g12060/Nta20g06920/Nta14g05190/Nta20g06230/Nta12g14920/Nta20g04750/Nta17g09110/Nta17g09500/Nta12g02330/Nta13g05890/Nta11g05000/Nta18g09090/Nta03g01740/Nta17g18740/Nta03g01620/Nta23g19650/Nta18g16670/Nta23g18950/Nta…	45	0
GO:0000462	maturation of SSU-rRNA from tricistronic rRNA transcript (SSU-rRNA, 5.8S rRNA, LSU-rRNA)	39/582	101/23701	1.66406e-36	1.23279e-34	1.0831e-34	Nta12g30400/Nta12g23270/Nta12g18000/Nta23g07970/Nta01g26650/Nta17g12680/Nta17g00040/Nta08g02170/Nta15g26130/Nta11g20030/Nta22g12760/Nta23g15940/Nta02g24920/Nta19g16970/Nta20g05310/Nta02g05110/Nta07g18500/Nta08g16280/Nta11g05300/Nta08g07900/Nta03g23550/Nta12g02000/Nta02g11570/Nta18g11780/Nta04g27130/Nta02g08420/Nta01g12190/Nta12g17980/Nta20g14580/Nta05g19820/Nta20g14600/Nta12g00870/Nta06g17940/Nta…	39	0
GO:0000028	ribosomal small subunit assembly	32/582	62/23701	2.97957e-35	2.03756e-33	1.79015e-33	Nta07g04290/Nta16g22370/Nta10g17800/Nta06g22850/Nta09g21000/Nta05g32050/Nta09g05920/Nta12g18000/Nta13g11930/Nta02g26540/Nta23g07920/Nta14g10810/Nta01g14010/Nta17g00040/Nta11g20030/Nta23g15940/Nta03g11980/Nta20g05310/Nta24g07720/Nta04g11800/Nta24g19610/Nta03g23550/Nta04g27130/Nta12g17980/Nta19g02930/Nta05g19820/Nta06g17940/Nta10g04610/Nta01g30400/Nta12g12000/Nta23g14060/Nta11g20020	32	0
GO:0030490	maturation of SSU-rRNA	39/582	114/23701	4.2421e-34	2.69373e-32	2.36664e-32	Nta12g30400/Nta12g23270/Nta12g18000/Nta23g07970/Nta01g26650/Nta17g12680/Nta17g00040/Nta08g02170/Nta15g26130/Nta11g20030/Nta22g12760/Nta23g15940/Nta02g24920/Nta19g16970/Nta20g05310/Nta02g05110/Nta07g18500/Nta08g16280/Nta11g05300/Nta08g07900/Nta03g23550/Nta12g02000/Nta02g11570/Nta18g11780/Nta04g27130/Nta02g08420/Nta01g12190/Nta12g17980/Nta20g14580/Nta05g19820/Nta20g14600/Nta12g00870/Nta06g17940/Nta…	39	0
GO:0000470	maturation of LSU-rRNA	31/582	64/23701	4.70844e-33	2.79053e-31	2.45169e-31	Nta11g00440/Nta09g21540/Nta12g08710/Nta14g17670/Nta10g18300/Nta13g19000/Nta12g36570/Nta16g23210/Nta13g07510/Nta14g03960/Nta14g07080/Nta24g12240/Nta15g17810/Nta19g11890/Nta05g01520/Nta07g03170/Nta19g03310/Nta06g04060/Nta24g19290/Nta16g14540/Nta02g00010/Nta06g01810/Nta05g08290/Nta11g14630/Nta13g04140/Nta03g03020/Nta12g13950/Nta04g03270/Nta12g04650/Nta11g02510/Nta03g06070	31	0
GO:0061077	chaperone-mediated protein folding	31/582	132/23701	8.0906e-22	4.49534e-20	3.94949e-20	Nta09g19100/Nta10g16220/Nta11g22540/Nta21g09280/Nta22g13970/Nta17g11890/Nta10g21950/Nta18g11140/Nta09g25760/Nta02g02990/Nta01g28060/Nta11g08240/Nta24g10050/Nta12g07120/Nta13g05380/Nta23g10060/Nta12g33160/Nta14g04800/Nta08g02360/Nta17g24340/Nta21g07810/Nta14g05800/Nta18g22960/Nta02g12050/Nta02g31810/Nta01g21210/Nta05g28530/Nta11g21100/Nta15g25950/Nta12g22560/Nta13g06510	31	0
GO:0006458	'de novo' protein folding	24/582	69/23701	1.19003e-21	6.22315e-20	5.4675e-20	Nta09g19100/Nta10g16220/Nta22g13970/Nta10g21950/Nta09g25760/Nta02g02990/Nta01g28060/Nta11g08240/Nta24g10050/Nta12g07120/Nta13g05380/Nta23g10060/Nta12g33160/Nta14g04800/Nta17g24340/Nta21g07810/Nta14g05800/Nta18g22960/Nta02g12050/Nta01g21210/Nta05g28530/Nta11g21100/Nta12g22560/Nta13g06510	24	0
GO:0000463	maturation of LSU-rRNA from tricistronic rRNA transcript (SSU-rRNA, 5.8S rRNA, LSU-rRNA)	16/582	38/23701	1.92413e-16	9.50304e-15	8.34913e-15	Nta09g21540/Nta14g17670/Nta10g18300/Nta13g19000/Nta16g23210/Nta14g03960/Nta24g12240/Nta15g17810/Nta19g11890/Nta07g03170/Nta16g14540/Nta13g04140/Nta03g03020/Nta04g03270/Nta12g04650/Nta11g02510	16	0
GO:0000461	endonucleolytic cleavage to generate mature 3'-end of SSU-rRNA from (SSU-rRNA, 5.8S rRNA, LSU-rRNA)	10/582	11/23701	7.9502e-16	3.71986e-14	3.26817e-14	Nta12g18000/Nta01g26650/Nta11g20030/Nta22g12760/Nta07g18500/Nta08g16280/Nta12g17980/Nta05g19820/Nta06g17940/Nta11g20020	10	0
GO:0006457	protein folding	31/582	234/23701	2.30928e-14	1.02648e-12	9.01835e-13	Nta09g19100/Nta10g16220/Nta11g22540/Nta21g09280/Nta22g13970/Nta17g11890/Nta10g21950/Nta18g11140/Nta09g25760/Nta02g02990/Nta01g28060/Nta11g08240/Nta24g10050/Nta12g07120/Nta13g05380/Nta23g10060/Nta12g33160/Nta14g04800/Nta08g02360/Nta17g24340/Nta21g07810/Nta14g05800/Nta18g22960/Nta02g12050/Nta02g31810/Nta01g21210/Nta05g28530/Nta11g21100/Nta15g25950/Nta12g22560/Nta13g06510	31	0
GO:0006413	translational initiation	21/582	109/23701	2.22665e-13	9.42616e-12	8.28158e-12	Nta09g15310/Nta10g12410/Nta12g12890/Nta11g13490/Nta10g05580/Nta19g09660/Nta24g13960/Nta07g21730/Nta18g03540/Nta17g03730/Nta03g02820/Nta04g03080/Nta20g00800/Nta01g28880/Nta22g14760/Nta03g02830/Nta04g03070/Nta03g31860/Nta23g12970/Nta23g17750/Nta11g31390	21	0
GO:1902626	assembly of large subunit precursor of preribosome	9/582	12/23701	6.29255e-13	2.54276e-11	2.234e-11	Nta17g00940/Nta18g01070/Nta23g16610/Nta20g06230/Nta20g04750/Nta23g18950/Nta23g10910/Nta20g00580/Nta03g06070	9	0
GO:0043628	regulatory ncRNA 3'-end processing	14/582	52/23701	1.86231e-11	7.19822e-10	6.32417e-10	Nta12g18000/Nta01g26650/Nta06g12860/Nta11g20030/Nta22g12760/Nta07g18500/Nta08g16280/Nta05g14440/Nta12g17980/Nta05g19820/Nta06g17940/Nta04g11860/Nta03g12230/Nta11g20020	14	0
GO:0000447	endonucleolytic cleavage in ITS1 to separate SSU-rRNA from 5.8S rRNA and LSU-rRNA from tricistronic rRNA transcript (SSU-rRNA, 5.8S rRNA, LSU-rRNA)	10/582	25/23701	1.73214e-10	6.41613e-09	5.63705e-09	Nta12g18000/Nta01g26650/Nta11g20030/Nta22g12760/Nta07g18500/Nta08g16280/Nta12g17980/Nta05g19820/Nta06g17940/Nta11g20020	10	0
GO:0009955	adaxial/abaxial pattern specification	17/582	102/23701	4.72957e-10	1.68183e-08	1.47762e-08	Nta12g12830/Nta11g13480/Nta12g36570/Nta13g07510/Nta14g07080/Nta17g09500/Nta02g00010/Nta12g02330/Nta11g05000/Nta18g09090/Nta03g01620/Nta11g14630/Nta23g06420/Nta24g06290/Nta12g13950/Nta19g02850/Nta24g19690	17	0
GO:0031125	rRNA 3'-end processing	10/582	28/23701	6.50717e-10	2.22495e-08	1.95479e-08	Nta12g18000/Nta01g26650/Nta11g20030/Nta22g12760/Nta07g18500/Nta08g16280/Nta12g17980/Nta05g19820/Nta06g17940/Nta11g20020	10	0
GO:0000479	endonucleolytic cleavage of tricistronic rRNA transcript (SSU-rRNA, 5.8S rRNA, LSU-rRNA)	10/582	31/23701	2.05797e-09	6.77607e-08	5.95328e-08	Nta12g18000/Nta01g26650/Nta11g20030/Nta22g12760/Nta07g18500/Nta08g16280/Nta12g17980/Nta05g19820/Nta06g17940/Nta11g20020	10	0
GO:0051131	chaperone-mediated protein complex assembly	8/582	19/23701	7.50453e-09	2.38269e-07	2.09337e-07	Nta11g22540/Nta21g09280/Nta17g11890/Nta18g11140/Nta08g02360/Nta15g25950/Nta16g04880/Nta15g04900	8	0
GO:0097064	ncRNA export from nucleus	6/582	10/23701	4.12712e-08	1.23581e-06	1.08575e-06	Nta12g18000/Nta11g20030/Nta12g17980/Nta05g19820/Nta06g17940/Nta11g20020	6	0
GO:0000466	maturation of 5.8S rRNA from tricistronic rRNA transcript (SSU-rRNA, 5.8S rRNA, LSU-rRNA)	10/582	41/23701	4.17034e-08	1.23581e-06	1.08575e-06	Nta12g18000/Nta01g26650/Nta11g20030/Nta22g12760/Nta07g18500/Nta08g16280/Nta12g17980/Nta05g19820/Nta06g17940/Nta11g20020	10	0
GO:0006414	translational elongation	9/582	33/23701	6.95694e-08	1.99507e-06	1.75282e-06	Nta04g03620/Nta04g03600/Nta04g03540/Nta14g04610/Nta13g05140/Nta06g01710/Nta06g01720/Nta04g03550/Nta05g01330	9	0
GO:0000460	maturation of 5.8S rRNA	11/582	56/23701	9.74829e-08	2.7082e-06	2.37935e-06	Nta12g18000/Nta01g26650/Nta11g20030/Nta22g12760/Nta07g18500/Nta08g16280/Nta12g17980/Nta05g19820/Nta06g17940/Nta11g20020/Nta03g06070	11	0
GO:0031123	RNA 3'-end processing	16/582	133/23701	1.79775e-07	4.84302e-06	4.25496e-06	Nta12g18000/Nta01g26650/Nta06g12860/Nta11g20030/Nta22g12760/Nta07g18500/Nta08g16280/Nta05g14440/Nta12g17980/Nta05g19820/Nta06g17940/Nta04g11860/Nta03g12230/Nta11g20020/Nta01g28950/Nta22g14750	16	0
GO:0051085	chaperone cofactor-dependent protein refolding	7/582	23/23701	9.045e-07	2.365e-05	2.07783e-05	Nta09g19100/Nta10g16220/Nta02g02990/Nta12g33160/Nta17g24340/Nta18g22960/Nta01g21210	7	0
GO:0071493	cellular response to UV-B	6/582	16/23701	1.3875e-06	3.52425e-05	3.09631e-05	Nta17g09110/Nta03g01740/Nta04g02030/Nta18g07870/Nta12g02540/Nta11g04820	6	0
GO:0051084	'de novo' post-translational protein folding	7/582	25/23701	1.6994e-06	4.19656e-05	3.68699e-05	Nta09g19100/Nta10g16220/Nta02g02990/Nta12g33160/Nta17g24340/Nta18g22960/Nta01g21210	7	0
GO:0045730	respiratory burst	5/582	10/23701	1.99718e-06	4.79864e-05	4.21596e-05	Nta05g28450/Nta06g26220/Nta24g18830/Nta11g03340/Nta19g03760	5	0
GO:0006405	RNA export from nucleus	15/582	141/23701	2.11195e-06	4.94086e-05	4.34091e-05	Nta12g18000/Nta11g20030/Nta12g17980/Nta05g19820/Nta06g17940/Nta15g12340/Nta16g11750/Nta11g20020/Nta23g16900/Nta11g29880/Nta11g08930/Nta21g15690/Nta12g06840/Nta03g06070/Nta03g02020	15	0
GO:0050657	nucleic acid transport	15/582	143/23701	2.52202e-06	5.46849e-05	4.80447e-05	Nta12g18000/Nta11g20030/Nta12g17980/Nta05g19820/Nta06g17940/Nta15g12340/Nta16g11750/Nta11g20020/Nta23g16900/Nta11g29880/Nta11g08930/Nta21g15690/Nta12g06840/Nta03g06070/Nta03g02020	15	0
GO:0050658	RNA transport	15/582	143/23701	2.52202e-06	5.46849e-05	4.80447e-05	Nta12g18000/Nta11g20030/Nta12g17980/Nta05g19820/Nta06g17940/Nta15g12340/Nta16g11750/Nta11g20020/Nta23g16900/Nta11g29880/Nta11g08930/Nta21g15690/Nta12g06840/Nta03g06070/Nta03g02020	15	0
GO:0051236	establishment of RNA localization	15/582	143/23701	2.52202e-06	5.46849e-05	4.80447e-05	Nta12g18000/Nta11g20030/Nta12g17980/Nta05g19820/Nta06g17940/Nta15g12340/Nta16g11750/Nta11g20020/Nta23g16900/Nta11g29880/Nta11g08930/Nta21g15690/Nta12g06840/Nta03g06070/Nta03g02020	15	0
GO:0071166	ribonucleoprotein complex localization	14/582	127/23701	3.01477e-06	6.37683e-05	5.60252e-05	Nta12g18000/Nta11g20030/Nta12g17980/Nta05g19820/Nta06g17940/Nta15g12340/Nta16g11750/Nta11g20020/Nta23g16900/Nta11g29880/Nta11g08930/Nta21g15690/Nta12g06840/Nta03g06070	14	0
GO:0071277	cellular response to calcium ion	6/582	18/23701	3.08441e-06	6.37683e-05	5.60252e-05	Nta11g22540/Nta21g09280/Nta17g11890/Nta18g11140/Nta08g02360/Nta15g25950	6	0
GO:0006403	RNA localization	16/582	168/23701	4.19439e-06	8.47457e-05	7.44554e-05	Nta12g18000/Nta11g20030/Nta12g17980/Nta05g19820/Nta06g17940/Nta15g12340/Nta16g11750/Nta11g20020/Nta23g16900/Nta11g29880/Nta11g08930/Nta11g27740/Nta21g15690/Nta12g06840/Nta03g06070/Nta03g02020	16	0
GO:0051168	nuclear export	15/582	152/23701	5.391e-06	0.000106502	9.35701e-05	Nta12g18000/Nta11g20030/Nta12g17980/Nta05g19820/Nta06g17940/Nta15g12340/Nta16g11750/Nta11g20020/Nta23g16900/Nta11g29880/Nta11g08930/Nta21g15690/Nta12g06840/Nta03g06070/Nta03g02020	15	0
GO:0006611	protein export from nucleus	14/582	137/23701	7.36425e-06	0.000142322	0.000125041	Nta12g18000/Nta11g20030/Nta12g17980/Nta05g19820/Nta06g17940/Nta15g12340/Nta16g11750/Nta11g20020/Nta23g16900/Nta11g29880/Nta11g08930/Nta21g15690/Nta12g06840/Nta03g06070	14	0
GO:0031118	rRNA pseudouridine synthesis	6/582	21/23701	8.46698e-06	0.000160152	0.000140705	Nta24g10740/Nta19g03310/Nta24g19290/Nta04g11860/Nta23g10850/Nta03g12230	6	0
GO:0000154	rRNA modification	10/582	72/23701	1.00773e-05	0.000186639	0.000163977	Nta06g12860/Nta24g10740/Nta10g08730/Nta05g14440/Nta19g03310/Nta24g19290/Nta09g10930/Nta04g11860/Nta23g10850/Nta03g12230	10	0
GO:0006913	nucleocytoplasmic transport	21/582	290/23701	1.12895e-05	0.000200727	0.000176353	Nta12g18000/Nta11g20030/Nta12g17980/Nta05g19820/Nta06g17940/Nta17g09500/Nta12g02330/Nta11g05000/Nta18g09090/Nta03g01620/Nta15g12340/Nta16g11750/Nta11g20020/Nta23g16900/Nta11g29880/Nta04g11190/Nta11g08930/Nta21g15690/Nta12g06840/Nta03g06070/Nta03g02020	21	0
GO:0051169	nuclear transport	21/582	290/23701	1.12895e-05	0.000200727	0.000176353	Nta12g18000/Nta11g20030/Nta12g17980/Nta05g19820/Nta06g17940/Nta17g09500/Nta12g02330/Nta11g05000/Nta18g09090/Nta03g01620/Nta15g12340/Nta16g11750/Nta11g20020/Nta23g16900/Nta11g29880/Nta04g11190/Nta11g08930/Nta21g15690/Nta12g06840/Nta03g06070/Nta03g02020	21	0
GO:0031503	protein-containing complex localization	14/582	154/23701	2.79922e-05	0.000487942	0.000428693	Nta12g18000/Nta11g20030/Nta12g17980/Nta05g19820/Nta06g17940/Nta15g12340/Nta16g11750/Nta11g20020/Nta23g16900/Nta11g29880/Nta11g08930/Nta21g15690/Nta12g06840/Nta03g06070	14	0
GO:0045041	protein import into mitochondrial intermembrane space	4/582	10/23701	6.71773e-05	0.00114847	0.00100902	Nta22g13970/Nta10g21950/Nta09g25760/Nta01g28060	4	0
GO:0000054	ribosomal subunit export from nucleus	6/582	30/23701	7.67725e-05	0.0012639	0.00111043	Nta15g12340/Nta16g11750/Nta23g16900/Nta11g29880/Nta21g15690/Nta03g06070	6	0
GO:0033750	ribosome localization	6/582	30/23701	7.67725e-05	0.0012639	0.00111043	Nta15g12340/Nta16g11750/Nta23g16900/Nta11g29880/Nta21g15690/Nta03g06070	6	0
GO:0001934	positive regulation of protein phosphorylation	13/582	156/23701	0.000130818	0.0021145	0.00185774	Nta14g01160/Nta02g30620/Nta01g18250/Nta13g01000/Nta02g02330/Nta05g28450/Nta06g26220/Nta12g33730/Nta24g18830/Nta11g03340/Nta19g03760/Nta07g13440/Nta08g12940	13	0
GO:0001522	pseudouridine synthesis	6/582	33/23701	0.00013453	0.00213566	0.00187633	Nta24g10740/Nta19g03310/Nta24g19290/Nta04g11860/Nta23g10850/Nta03g12230	6	0
GO:0040031	snRNA modification	4/582	12/23701	0.000152259	0.00237471	0.00208636	Nta19g03310/Nta24g19290/Nta04g11860/Nta03g12230	4	0
GO:0000398	mRNA splicing, via spliceosome	22/582	378/23701	0.000185927	0.00284981	0.00250377	Nta11g06720/Nta18g04540/Nta14g19960/Nta10g17770/Nta23g14880/Nta09g20960/Nta20g02570/Nta12g00760/Nta08g02680/Nta15g25750/Nta12g26960/Nta11g08930/Nta13g21570/Nta11g27740/Nta12g06840/Nta08g15180/Nta07g15210/Nta13g00590/Nta16g19930/Nta07g13440/Nta08g12940/Nta08g11020	22	0
GO:0042327	positive regulation of phosphorylation	13/582	164/23701	0.000215308	0.00324422	0.00285028	Nta14g01160/Nta02g30620/Nta01g18250/Nta13g01000/Nta02g02330/Nta05g28450/Nta06g26220/Nta12g33730/Nta24g18830/Nta11g03340/Nta19g03760/Nta07g13440/Nta08g12940	13	0
GO:0010562	positive regulation of phosphorus metabolic process	13/582	166/23701	0.000242575	0.00353524	0.00310597	Nta14g01160/Nta02g30620/Nta01g18250/Nta13g01000/Nta02g02330/Nta05g28450/Nta06g26220/Nta12g33730/Nta24g18830/Nta11g03340/Nta19g03760/Nta07g13440/Nta08g12940	13	0
GO:0045937	positive regulation of phosphate metabolic process	13/582	166/23701	0.000242575	0.00353524	0.00310597	Nta14g01160/Nta02g30620/Nta01g18250/Nta13g01000/Nta02g02330/Nta05g28450/Nta06g26220/Nta12g33730/Nta24g18830/Nta11g03340/Nta19g03760/Nta07g13440/Nta08g12940	13	0
GO:0000377	RNA splicing, via transesterification reactions with bulged adenosine as nucleophile	23/582	418/23701	0.000300623	0.00431054	0.00378713	Nta11g06720/Nta18g04540/Nta17g23460/Nta14g19960/Nta10g17770/Nta23g14880/Nta09g20960/Nta20g02570/Nta12g00760/Nta08g02680/Nta15g25750/Nta12g26960/Nta11g08930/Nta13g21570/Nta11g27740/Nta12g06840/Nta08g15180/Nta07g15210/Nta13g00590/Nta16g19930/Nta07g13440/Nta08g12940/Nta08g11020	23	0
GO:0000375	RNA splicing, via transesterification reactions	23/582	422/23701	0.000343816	0.00485163	0.00426252	Nta11g06720/Nta18g04540/Nta17g23460/Nta14g19960/Nta10g17770/Nta23g14880/Nta09g20960/Nta20g02570/Nta12g00760/Nta08g02680/Nta15g25750/Nta12g26960/Nta11g08930/Nta13g21570/Nta11g27740/Nta12g06840/Nta08g15180/Nta07g15210/Nta13g00590/Nta16g19930/Nta07g13440/Nta08g12940/Nta08g11020	23	0
GO:0034644	cellular response to UV	6/582	39/23701	0.000349829	0.00485934	0.00426929	Nta17g09110/Nta03g01740/Nta04g02030/Nta18g07870/Nta12g02540/Nta11g04820	6	0
GO:0006986	response to unfolded protein	7/582	56/23701	0.000424607	0.00580732	0.00510216	Nta09g19100/Nta10g16220/Nta17g24340/Nta18g22960/Nta01g21210/Nta16g04880/Nta15g04900	7	0
GO:0016074	sno(s)RNA metabolic process	6/582	42/23701	0.00052854	0.00711927	0.00625481	Nta06g12860/Nta24g10740/Nta05g14440/Nta04g11860/Nta23g10850/Nta03g12230	6	0
GO:0006626	protein targeting to mitochondrion	8/582	79/23701	0.000711518	0.00916724	0.0080541	Nta22g13970/Nta15g00240/Nta10g21950/Nta09g25760/Nta01g28060/Nta03g11660/Nta04g15640/Nta03g35310	8	0
GO:0070585	protein localization to mitochondrion	8/582	79/23701	0.000711518	0.00916724	0.0080541	Nta22g13970/Nta15g00240/Nta10g21950/Nta09g25760/Nta01g28060/Nta03g11660/Nta04g15640/Nta03g35310	8	0
GO:0072655	establishment of protein localization to mitochondrion	8/582	79/23701	0.000711518	0.00916724	0.0080541	Nta22g13970/Nta15g00240/Nta10g21950/Nta09g25760/Nta01g28060/Nta03g11660/Nta04g15640/Nta03g35310	8	0
GO:0090506	axillary shoot meristem initiation	4/582	20/23701	0.00127483	0.0161904	0.0142245	Nta02g26540/Nta23g07920/Nta01g14010/Nta24g07720	4	0
GO:0002188	translation reinitiation	3/582	10/23701	0.00155399	0.0194577	0.017095	Nta18g03540/Nta17g03730/Nta23g17750	3	0
GO:0051592	response to calcium ion	6/582	52/23701	0.00166813	0.0205968	0.0180958	Nta11g22540/Nta21g09280/Nta17g11890/Nta18g11140/Nta08g02360/Nta15g25950	6	0
GO:0009408	response to heat	22/582	458/23701	0.00232078	0.0282626	0.0248308	Nta09g19100/Nta10g16220/Nta11g22540/Nta21g09280/Nta22g13970/Nta17g11890/Nta10g21950/Nta18g11140/Nta09g25760/Nta01g28060/Nta11g15770/Nta07g22450/Nta08g02360/Nta17g03840/Nta04g03400/Nta15g25950/Nta19g04850/Nta16g04880/Nta12g15160/Nta15g04900/Nta05g20200/Nta12g10180	22	0
GO:0031126	sno(s)RNA 3'-end processing	4/582	24/23701	0.002587	0.0310789	0.0273051	Nta06g12860/Nta05g14440/Nta04g11860/Nta03g12230	4	0
GO:0043410	positive regulation of MAPK cascade	5/582	40/23701	0.00283942	0.0336566	0.0295698	Nta05g28450/Nta06g26220/Nta24g18830/Nta11g03340/Nta19g03760	5	0
GO:0006353	DNA-templated transcription termination	4/582	25/23701	0.00302066	0.0353338	0.0310434	Nta22g17310/Nta09g26470/Nta01g31700/Nta10g22300	4	0
GO:0015931	nucleobase-containing compound transport	15/582	272/23701	0.00314628	0.0363252	0.0319144	Nta12g18000/Nta11g20030/Nta12g17980/Nta05g19820/Nta06g17940/Nta15g12340/Nta16g11750/Nta11g20020/Nta23g16900/Nta11g29880/Nta11g08930/Nta21g15690/Nta12g06840/Nta03g06070/Nta03g02020	15	0
GO:0045333	cellular respiration	10/582	146/23701	0.0033172	0.0378075	0.0332167	Nta01g01230/Nta03g10920/Nta04g10450/Nta23g21850/Nta12g19120/Nta10g18500/Nta04g18780/Nta05g17610/Nta03g32090/Nta11g06030	10	0
GO:0003002	regionalization	20/582	414/23701	0.0033683	0.037904	0.0333015	Nta12g12830/Nta11g13480/Nta07g11490/Nta12g36570/Nta08g09040/Nta13g07510/Nta14g07080/Nta17g09500/Nta02g00010/Nta12g02330/Nta11g05000/Nta18g09090/Nta03g01620/Nta11g14630/Nta23g06420/Nta24g06290/Nta12g13950/Nta19g02850/Nta24g19690/Nta11g27740	20	0
GO:0002183	cytoplasmic translational initiation	4/582	27/23701	0.00403164	0.0448016	0.0393615	Nta18g03540/Nta17g03730/Nta03g31860/Nta23g17750	4	0
GO:0098754	detoxification	20/366	353/23701	7.11048e-07	0.000382188	0.000312113	Nta23g07380/Nta24g06890/Nta02g31340/Nta01g18840/Nta17g04930/Nta12g28330/Nta18g00330/Nta20g03370/Nta16g03030/Nta08g13580/Nta19g15110/Nta17g02550/Nta12g13040/Nta07g12540/Nta18g02440/Nta18g04730/Nta15g02870/Nta17g00260/Nta04g20970/Nta04g00720	20	1
GO:0090693	plant organ senescence	19/366	339/23701	1.58524e-06	0.000568045	0.000463892	Nta06g14500/Nta04g00630/Nta03g00160/Nta03g03290/Nta16g19200/Nta07g10130/Nta15g22320/Nta16g01530/Nta02g29740/Nta08g11440/Nta07g14840/Nta15g01500/Nta11g07210/Nta02g21990/Nta16g12960/Nta01g09140/Nta15g13460/Nta08g07980/Nta23g00460	19	1
GO:0010150	leaf senescence	18/366	331/23701	4.54466e-06	0.00122138	0.000997433	Nta06g14500/Nta04g00630/Nta03g00160/Nta03g03290/Nta16g19200/Nta07g10130/Nta15g22320/Nta16g01530/Nta08g11440/Nta07g14840/Nta15g01500/Nta11g07210/Nta02g21990/Nta16g12960/Nta01g09140/Nta15g13460/Nta08g07980/Nta23g00460	18	1
GO:0060919	auxin import into cell	4/366	11/23701	1.69439e-05	0.00364293	0.00297498	Nta00g16550/Nta18g05450/Nta17g05760/Nta04g00240	4	1
GO:0009698	phenylpropanoid metabolic process	16/366	301/23701	2.03348e-05	0.00364332	0.0029753	Nta22g04240/Nta03g29120/Nta20g10680/Nta21g04500/Nta06g25200/Nta05g29800/Nta11g02850/Nta20g06770/Nta12g04350/Nta14g17860/Nta11g04760/Nta05g29540/Nta21g15530/Nta05g25980/Nta06g28170/Nta17g08960	16	1
GO:0010193	response to ozone	8/366	82/23701	3.94851e-05	0.00606378	0.00495196	Nta06g14500/Nta12g13410/Nta22g13450/Nta01g27340/Nta16g01530/Nta13g08760/Nta15g01500/Nta23g00460	8	1
GO:0009699	phenylpropanoid biosynthetic process	14/366	258/23701	5.32907e-05	0.00668733	0.00546118	Nta22g04240/Nta03g29120/Nta20g10680/Nta21g04500/Nta06g25200/Nta05g29800/Nta11g02850/Nta20g06770/Nta12g04350/Nta14g17860/Nta05g29540/Nta21g15530/Nta05g25980/Nta06g28170	14	1
GO:0006536	glutamate metabolic process	6/366	44/23701	5.59869e-05	0.00668733	0.00546118	Nta03g31340/Nta04g19600/Nta03g31350/Nta16g12960/Nta15g13460/Nta18g22390	6	1
GO:0009751	response to salicylic acid	19/366	441/23701	6.36201e-05	0.00675108	0.00551324	Nta08g12700/Nta12g28140/Nta06g14500/Nta04g13990/Nta20g05910/Nta18g12970/Nta22g13450/Nta21g00950/Nta01g27340/Nta03g14500/Nta16g01530/Nta05g01020/Nta17g14000/Nta15g01500/Nta17g02320/Nta22g00960/Nta23g00460/Nta12g04570/Nta23g18720	19	1
GO:1902600	proton transmembrane transport	13/366	236/23701	8.42513e-05	0.00675108	0.00551324	Nta04g22160/Nta03g28790/Nta09g02460/Nta10g01650/Nta22g08860/Nta10g19590/Nta09g23290/Nta04g07860/Nta13g16670/Nta14g15870/Nta13g14630/Nta11g01980/Nta02g14910	13	1
GO:0005513	detection of calcium ion	4/366	16/23701	8.78995e-05	0.00675108	0.00551324	Nta02g31740/Nta01g19630/Nta23g15310/Nta20g02260	4	1
GO:0006855	xenobiotic transmembrane transport	13/366	237/23701	8.7921e-05	0.00675108	0.00551324	Nta03g35070/Nta09g02460/Nta04g15940/Nta24g00030/Nta10g01650/Nta22g13450/Nta10g19590/Nta01g27340/Nta09g23290/Nta00g16550/Nta05g25980/Nta06g28170/Nta04g00240	13	1
GO:0042908	xenobiotic transport	13/366	237/23701	8.7921e-05	0.00675108	0.00551324	Nta03g35070/Nta09g02460/Nta04g15940/Nta24g00030/Nta10g01650/Nta22g13450/Nta10g19590/Nta01g27340/Nta09g23290/Nta00g16550/Nta05g25980/Nta06g28170/Nta04g00240	13	1
GO:0098869	cellular oxidant detoxification	13/366	244/23701	0.000117707	0.00791233	0.00646157	Nta23g07380/Nta24g06890/Nta02g31340/Nta01g18840/Nta18g00330/Nta16g03030/Nta08g13580/Nta17g02550/Nta07g12540/Nta18g02440/Nta15g02870/Nta17g00260/Nta04g20970	13	1
GO:0009404	toxin metabolic process	10/366	150/23701	0.000117765	0.00791233	0.00646157	Nta17g04930/Nta12g28330/Nta20g03370/Nta19g15110/Nta04g03410/Nta18g04730/Nta03g03230/Nta17g08540/Nta18g06820/Nta04g00720	10	1
GO:0034051	negative regulation of plant-type hypersensitive response	4/366	18/23701	0.000144219	0.00827808	0.00676026	Nta12g01820/Nta11g05540/Nta13g10140/Nta14g09280	4	1
GO:0098739	import across plasma membrane	6/366	52/23701	0.000145555	0.00827808	0.00676026	Nta03g35070/Nta04g15940/Nta00g16550/Nta18g05450/Nta17g05760/Nta04g00240	6	1
GO:0031348	negative regulation of defense response	10/366	154/23701	0.00014631	0.00827808	0.00676026	Nta12g01820/Nta11g05540/Nta13g10140/Nta12g31270/Nta20g05750/Nta05g25980/Nta06g28170/Nta02g04520/Nta14g09280/Nta22g04120	10	1
GO:1990748	cellular detoxification	13/366	252/23701	0.000162059	0.00871065	0.00711352	Nta23g07380/Nta24g06890/Nta02g31340/Nta01g18840/Nta18g00330/Nta16g03030/Nta08g13580/Nta17g02550/Nta07g12540/Nta18g02440/Nta15g02870/Nta17g00260/Nta04g20970	13	1
GO:0009808	lignin metabolic process	10/366	158/23701	0.000180481	0.0092389	0.00754491	Nta22g04240/Nta03g29120/Nta20g10680/Nta21g04500/Nta05g29800/Nta14g17860/Nta11g04760/Nta05g25980/Nta06g28170/Nta17g08960	10	1
GO:0015740	C4-dicarboxylate transport	6/366	57/23701	0.000243183	0.0118828	0.00970405	Nta03g35070/Nta09g02460/Nta04g15940/Nta10g01650/Nta10g19590/Nta09g23290	6	1
GO:0009065	glutamine family amino acid catabolic process	4/366	21/23701	0.000271933	0.0127099	0.0103795	Nta03g31340/Nta04g19600/Nta03g31350/Nta18g22390	4	1
GO:0043903	regulation of biological process involved in symbiotic interaction	6/366	59/23701	0.000294239	0.0131794	0.0107629	Nta12g01820/Nta11g05540/Nta18g00330/Nta13g10140/Nta17g00260/Nta14g09280	6	1
GO:1901071	glucosamine-containing compound metabolic process	4/366	22/23701	0.000328335	0.0135754	0.0110863	Nta06g13060/Nta05g14760/Nta09g04710/Nta10g03580	4	1
GO:1901141	regulation of lignin biosynthetic process	4/366	22/23701	0.000328335	0.0135754	0.0110863	Nta03g29120/Nta14g17860/Nta05g25980/Nta06g28170	4	1
GO:0043069	negative regulation of programmed cell death	8/366	112/23701	0.000353036	0.0138436	0.0113053	Nta12g01820/Nta11g05540/Nta13g10140/Nta03g21820/Nta04g28640/Nta23g01820/Nta16g06170/Nta14g09280	8	1
GO:0071577	zinc ion transmembrane transport	5/366	40/23701	0.000360577	0.0138436	0.0113053	Nta04g02860/Nta17g23790/Nta03g02580/Nta17g12430/Nta18g11540	5	1
GO:0072658	maintenance of protein location in membrane	3/366	10/23701	0.000404355	0.0144894	0.0118327	Nta12g31270/Nta20g05750/Nta02g04520	3	1
GO:0072660	maintenance of protein location in plasma membrane	3/366	10/23701	0.000404355	0.0144894	0.0118327	Nta12g31270/Nta20g05750/Nta02g04520	3	1
GO:0010120	camalexin biosynthetic process	4/366	24/23701	0.000465469	0.0156368	0.0127698	Nta04g03410/Nta03g03230/Nta17g08540/Nta18g06820	4	1
GO:0052317	camalexin metabolic process	4/366	24/23701	0.000465469	0.0156368	0.0127698	Nta04g03410/Nta03g03230/Nta17g08540/Nta18g06820	4	1
GO:0006040	amino sugar metabolic process	5/366	44/23701	0.000565835	0.0184325	0.0150528	Nta06g13060/Nta14g12770/Nta05g14760/Nta09g04710/Nta10g03580	5	1
GO:0006829	zinc ion transport	5/366	45/23701	0.000628594	0.0185694	0.0151646	Nta04g02860/Nta17g23790/Nta03g02580/Nta17g12430/Nta18g11540	5	1
GO:0009700	indole phytoalexin biosynthetic process	4/366	26/23701	0.000639132	0.0185694	0.0151646	Nta04g03410/Nta03g03230/Nta17g08540/Nta18g06820	4	1
GO:0035435	phosphate ion transmembrane transport	4/366	26/23701	0.000639132	0.0185694	0.0151646	Nta09g02460/Nta10g01650/Nta10g19590/Nta09g23290	4	1
GO:0046217	indole phytoalexin metabolic process	4/366	26/23701	0.000639132	0.0185694	0.0151646	Nta04g03410/Nta03g03230/Nta17g08540/Nta18g06820	4	1
GO:0098661	inorganic anion transmembrane transport	9/366	156/23701	0.000738047	0.020431	0.0166849	Nta05g21110/Nta06g19200/Nta12g14670/Nta09g02460/Nta24g00030/Nta10g01650/Nta10g19590/Nta09g23290/Nta03g24980	9	1
GO:0009268	response to pH	4/366	27/23701	0.000741216	0.020431	0.0166849	Nta12g02730/Nta04g02080/Nta17g24400/Nta03g01830	4	1
GO:0050777	negative regulation of immune response	6/366	73/23701	0.000927926	0.024938	0.0203655	Nta17g24590/Nta12g01820/Nta18g23160/Nta11g05540/Nta13g10140/Nta14g09280	6	1
GO:0097237	cellular response to toxic substance	13/366	305/23701	0.000989278	0.0255155	0.0208371	Nta23g07380/Nta24g06890/Nta02g31340/Nta01g18840/Nta18g00330/Nta16g03030/Nta08g13580/Nta17g02550/Nta07g12540/Nta18g02440/Nta15g02870/Nta17g00260/Nta04g20970	13	1
GO:0006835	dicarboxylic acid transport	6/366	74/23701	0.000996884	0.0255155	0.0208371	Nta03g35070/Nta09g02460/Nta04g15940/Nta10g01650/Nta10g19590/Nta09g23290	6	1
GO:0009407	toxin catabolic process	6/366	75/23701	0.00106971	0.0267428	0.0218394	Nta17g04930/Nta12g28330/Nta20g03370/Nta19g15110/Nta18g04730/Nta04g00720	6	1
GO:0010148	transpiration	3/366	14/23701	0.00117149	0.0286217	0.0233738	Nta12g31270/Nta20g05750/Nta02g04520	3	1
GO:1902358	sulfate transmembrane transport	4/366	31/23701	0.00126589	0.0302408	0.024696	Nta09g02460/Nta10g01650/Nta10g19590/Nta09g23290	4	1
GO:0009809	lignin biosynthetic process	8/366	138/23701	0.00139499	0.0314126	0.025653	Nta22g04240/Nta03g29120/Nta20g10680/Nta21g04500/Nta05g29800/Nta14g17860/Nta05g25980/Nta06g28170	8	1
GO:0002831	regulation of response to biotic stimulus	17/366	480/23701	0.00139667	0.0314126	0.025653	Nta12g01820/Nta11g05540/Nta06g13060/Nta04g00630/Nta03g00160/Nta13g10140/Nta24g18960/Nta05g14760/Nta08g11440/Nta05g01020/Nta07g14840/Nta11g07210/Nta08g07300/Nta14g09280/Nta23g02180/Nta22g04120/Nta18g17470	17	1
GO:0009225	nucleotide-sugar metabolic process	6/366	79/23701	0.00140261	0.0314126	0.025653	Nta18g15010/Nta02g10040/Nta12g28430/Nta06g02440/Nta10g08460/Nta13g10540	6	1
GO:0005996	monosaccharide metabolic process	10/366	210/23701	0.00165449	0.0362975	0.0296422	Nta12g09770/Nta04g17960/Nta11g01370/Nta17g23590/Nta03g32850/Nta08g17280/Nta07g19680/Nta02g10040/Nta13g22600/Nta12g28430	10	1
GO:1900055	regulation of leaf senescence	7/366	111/23701	0.00170069	0.0364151	0.0297383	Nta04g00630/Nta03g00160/Nta07g10130/Nta08g11440/Nta07g14840/Nta11g07210/Nta08g07980	7	1
GO:0043648	dicarboxylic acid metabolic process	8/366	143/23701	0.0017486	0.0364151	0.0297383	Nta03g31340/Nta04g19600/Nta16g14440/Nta03g31350/Nta16g12960/Nta15g13460/Nta18g22390/Nta15g17740	8	1
GO:0043605	amide catabolic process	3/366	16/23701	0.00176148	0.0364151	0.0297383	Nta03g31340/Nta04g19600/Nta03g31350	3	1
GO:0010363	regulation of plant-type hypersensitive response	4/366	34/23701	0.00179915	0.0364922	0.0298012	Nta12g01820/Nta11g05540/Nta13g10140/Nta14g09280	4	1
GO:0071289	cellular response to nickel ion	3/366	17/23701	0.0021146	0.0420963	0.0343778	Nta10g18490/Nta09g21900/Nta14g03800	3	1
GO:0008272	sulfate transport	4/366	37/23701	0.00247084	0.0481577	0.0393278	Nta09g02460/Nta10g01650/Nta10g19590/Nta09g23290	4	1
GO:2000117	negative regulation of cysteine-type endopeptidase activity	3/366	18/23701	0.00250868	0.0481577	0.0393278	Nta05g17920/Nta03g21820/Nta04g28640	3	1
GO:0042044	fluid transport	15/122	118/23701	4.51464e-17	1.21444e-14	8.67286e-15	Nta11g16800/Nta01g08650/Nta02g15790/Nta14g05200/Nta01g00880/Nta23g21730/Nta06g07790/Nta13g05900/Nta16g11610/Nta12g14500/Nta05g07290/Nta15g02620/Nta20g08920/Nta16g02490/Nta03g03650	15	2
GO:0009734	auxin-activated signaling pathway	12/122	279/23701	2.29865e-08	4.12224e-06	2.94388e-06	Nta08g21470/Nta07g24590/Nta03g32790/Nta04g18020/Nta08g17250/Nta22g16040/Nta04g32130/Nta03g08520/Nta01g30480/Nta03g17140/Nta07g19620/Nta04g08440	12	2
GO:0071365	cellular response to auxin stimulus	12/122	311/23701	7.55643e-08	1.01634e-05	7.25815e-06	Nta08g21470/Nta07g24590/Nta03g32790/Nta04g18020/Nta08g17250/Nta22g16040/Nta04g32130/Nta03g08520/Nta01g30480/Nta03g17140/Nta07g19620/Nta04g08440	12	2
GO:2000068	regulation of defense response to insect	4/122	20/23701	3.0374e-06	0.000326824	0.0002334	Nta04g32130/Nta03g17140/Nta23g02180/Nta24g02070	4	2
GO:0002213	defense response to insect	5/122	57/23701	1.12488e-05	0.00100864	0.000720317	Nta06g28270/Nta04g32130/Nta03g17140/Nta23g02180/Nta24g02070	5	2
GO:0010928	regulation of auxin mediated signaling pathway	6/122	104/23701	1.65275e-05	0.00127026	0.000907151	Nta08g21470/Nta07g24590/Nta03g32790/Nta04g18020/Nta03g08520/Nta04g08440	6	2
GO:0060919	auxin import into cell	3/122	11/23701	2.13042e-05	0.00143271	0.00102316	Nta07g15700/Nta08g10630/Nta18g05450	3	2
GO:0005513	detection of calcium ion	3/122	16/23701	7.09569e-05	0.00424164	0.00302915	Nta19g00030/Nta23g15310/Nta20g02260	3	2
GO:0010315	auxin export across the plasma membrane	4/122	46/23701	9.22548e-05	0.00496331	0.00354453	Nta08g21470/Nta07g24590/Nta03g32790/Nta04g18020	4	2
GO:0048829	root cap development	3/122	20/23701	0.000142291	0.00695932	0.00496997	Nta07g15700/Nta08g10630/Nta18g05450	3	2
GO:0042542	response to hydrogen peroxide	7/122	230/23701	0.00019252	0.00863131	0.00616402	Nta09g23790/Nta10g20090/Nta01g22120/Nta12g00280/Nta06g15190/Nta04g32130/Nta03g17140	7	2
GO:0071470	cellular response to osmotic stress	5/122	110/23701	0.000264656	0.0109191	0.00779783	Nta19g20980/Nta03g08520/Nta20g18270/Nta18g14250/Nta04g08440	5	2
GO:0051262	protein tetramerization	5/122	113/23701	0.000299824	0.0109191	0.00779783	Nta06g07790/Nta05g07290/Nta17g24140/Nta23g02180/Nta24g02070	5	2
GO:0048527	lateral root development	7/122	248/23701	0.000304436	0.0109191	0.00779783	Nta07g15700/Nta08g10630/Nta03g32790/Nta04g18020/Nta22g16040/Nta01g30480/Nta18g05450	7	2
GO:0140115	export across plasma membrane	4/122	67/23701	0.000398716	0.0134068	0.00957443	Nta08g21470/Nta07g24590/Nta03g32790/Nta04g18020	4	2
GO:0008154	actin polymerization or depolymerization	5/122	124/23701	0.000459814	0.0145517	0.0103921	Nta01g22120/Nta20g09620/Nta21g14970/Nta11g29120/Nta03g02930	5	2
GO:0051289	protein homotetramerization	4/122	71/23701	0.0004975	0.0148697	0.0106192	Nta06g07790/Nta05g07290/Nta23g02180/Nta24g02070	4	2
GO:0009630	gravitropism	5/122	134/23701	0.000654584	0.0179327	0.0128066	Nta03g32790/Nta04g18020/Nta22g16040/Nta01g30480/Nta18g05450	5	2
GO:0010102	lateral root morphogenesis	5/122	135/23701	0.000676995	0.0179327	0.0128066	Nta07g15700/Nta08g10630/Nta22g16040/Nta01g30480/Nta18g05450	5	2
GO:0010101	post-embryonic root morphogenesis	5/122	136/23701	0.000699977	0.0179327	0.0128066	Nta07g15700/Nta08g10630/Nta22g16040/Nta01g30480/Nta18g05450	5	2
GO:0009629	response to gravity	5/122	144/23701	0.000905447	0.0213548	0.0152504	Nta03g32790/Nta04g18020/Nta22g16040/Nta01g30480/Nta18g05450	5	2
GO:0060918	auxin transport	7/122	299/23701	0.00092283	0.0213548	0.0152504	Nta08g21470/Nta07g15700/Nta07g24590/Nta08g10630/Nta03g32790/Nta04g18020/Nta18g05450	7	2
GO:0006063	uronic acid metabolic process	2/122	10/23701	0.00115109	0.0213548	0.0152504	Nta11g31790/Nta00g16200	2	2
GO:0019586	galacturonate metabolic process	2/122	10/23701	0.00115109	0.0213548	0.0152504	Nta11g31790/Nta00g16200	2	2
GO:0033240	positive regulation of amine metabolic process	2/122	10/23701	0.00115109	0.0213548	0.0152504	Nta08g21470/Nta07g24590	2	2
GO:0045764	positive regulation of amino acid metabolic process	2/122	10/23701	0.00115109	0.0213548	0.0152504	Nta08g21470/Nta07g24590	2	2
GO:0090355	positive regulation of auxin metabolic process	2/122	10/23701	0.00115109	0.0213548	0.0152504	Nta08g21470/Nta07g24590	2	2
GO:1900367	positive regulation of defense response to insect	2/122	10/23701	0.00115109	0.0213548	0.0152504	Nta04g32130/Nta03g17140	2	2
GO:0009640	photomorphogenesis	5/122	162/23701	0.00152843	0.0240885	0.0172027	Nta03g32790/Nta04g18020/Nta19g00030/Nta23g15310/Nta20g02260	5	2
GO:0097435	supramolecular fiber organization	7/122	328/23701	0.00157158	0.0240885	0.0172027	Nta01g22120/Nta20g09620/Nta21g14970/Nta11g29120/Nta19g20980/Nta20g18270/Nta03g02930	7	2
GO:0010099	regulation of photomorphogenesis	3/122	45/23701	0.00161269	0.0240885	0.0172027	Nta19g00030/Nta23g15310/Nta20g02260	3	2
GO:0006878	intracellular copper ion homeostasis	2/122	12/23701	0.00167693	0.0240885	0.0172027	Nta10g04150/Nta09g05440	2	2
GO:0043478	pigment accumulation in response to UV light	2/122	12/23701	0.00167693	0.0240885	0.0172027	Nta03g32790/Nta04g18020	2	2
GO:0043479	pigment accumulation in tissues in response to UV light	2/122	12/23701	0.00167693	0.0240885	0.0172027	Nta03g32790/Nta04g18020	2	2
GO:0043480	pigment accumulation in tissues	2/122	12/23701	0.00167693	0.0240885	0.0172027	Nta03g32790/Nta04g18020	2	2
GO:0043481	anthocyanin accumulation in tissues in response to UV light	2/122	12/23701	0.00167693	0.0240885	0.0172027	Nta03g32790/Nta04g18020	2	2
GO:0007015	actin filament organization	5/122	166/23701	0.00170142	0.0240885	0.0172027	Nta01g22120/Nta20g09620/Nta21g14970/Nta11g29120/Nta03g02930	5	2
GO:0032535	regulation of cellular component size	5/122	167/23701	0.00174682	0.0240971	0.0172089	Nta01g22120/Nta03g32790/Nta04g18020/Nta21g14970/Nta11g29120	5	2
GO:0009606	tropism	5/122	169/23701	0.00184028	0.0243693	0.0174032	Nta03g32790/Nta04g18020/Nta22g16040/Nta01g30480/Nta18g05450	5	2
GO:0009625	response to insect	4/122	101/23701	0.00185714	0.0243693	0.0174032	Nta06g28270/Nta12g00280/Nta04g32130/Nta03g17140	4	2
GO:0048528	post-embryonic root development	7/122	342/23701	0.00199081	0.0249083	0.0177881	Nta07g15700/Nta08g10630/Nta03g32790/Nta04g18020/Nta22g16040/Nta01g30480/Nta18g05450	7	2
GO:0062197	cellular response to chemical stress	7/122	342/23701	0.00199081	0.0249083	0.0177881	Nta19g20980/Nta03g08520/Nta20g18270/Nta23g02180/Nta24g02070/Nta18g14250/Nta04g08440	7	2
GO:0090066	regulation of anatomical structure size	5/122	177/23701	0.00225111	0.0274251	0.0195855	Nta01g22120/Nta03g32790/Nta04g18020/Nta21g14970/Nta11g29120	5	2
GO:0009914	hormone transport	7/122	352/23701	0.00233987	0.0274251	0.0195855	Nta08g21470/Nta07g15700/Nta07g24590/Nta08g10630/Nta03g32790/Nta04g18020/Nta18g05450	7	2
GO:0098754	detoxification	7/122	353/23701	0.00237722	0.0274251	0.0195855	Nta07g16370/Nta07g16350/Nta08g13830/Nta04g00720/Nta03g00240/Nta08g13820/Nta03g30040	7	2
GO:0051592	response to calcium ion	3/122	52/23701	0.00244684	0.0274251	0.0195855	Nta19g00030/Nta23g15310/Nta20g02260	3	2
GO:0098739	import across plasma membrane	3/122	52/23701	0.00244684	0.0274251	0.0195855	Nta07g15700/Nta08g10630/Nta18g05450	3	2
GO:0015840	urea transport	2/122	15/23701	0.00264103	0.0289975	0.0207084	Nta06g24410/Nta16g11610	2	2
GO:0000302	response to reactive oxygen species	8/122	465/23701	0.00283891	0.0305467	0.0218148	Nta09g23790/Nta10g20090/Nta01g22120/Nta12g00280/Nta06g15190/Nta04g32130/Nta03g17140/Nta12g12840	8	2
GO:0043476	pigment accumulation	2/122	16/23701	0.00300819	0.0317334	0.0226623	Nta03g32790/Nta04g18020	2	2
GO:0009958	positive gravitropism	3/122	57/23701	0.00317972	0.0328979	0.0234939	Nta03g32790/Nta04g18020/Nta18g05450	3	2
GO:0030837	negative regulation of actin filament polymerization	3/122	59/23701	0.00350656	0.0355949	0.0254199	Nta01g22120/Nta21g14970/Nta11g29120	3	2
GO:0006575	cellular modified amino acid metabolic process	5/122	198/23701	0.00364364	0.0359716	0.0256889	Nta09g23790/Nta10g20090/Nta04g00720/Nta03g00240/Nta10g22270	5	2
GO:0009593	detection of chemical stimulus	3/122	60/23701	0.00367739	0.0359716	0.0256889	Nta19g00030/Nta23g15310/Nta20g02260	3	2
GO:0010218	response to far red light	4/122	126/23701	0.00412666	0.0396454	0.0283126	Nta03g32790/Nta04g18020/Nta04g32130/Nta03g17140	4	2
GO:0032272	negative regulation of protein polymerization	3/122	63/23701	0.00422006	0.0398315	0.0284455	Nta01g22120/Nta21g14970/Nta11g29120	3	2
GO:0048767	root hair elongation	4/122	130/23701	0.00461026	0.0421376	0.0300924	Nta09g07680/Nta09g15360/Nta10g05880/Nta10g11850	4	2
GO:0005996	monosaccharide metabolic process	5/122	210/23701	0.00467189	0.0421376	0.0300924	Nta12g12710/Nta11g13240/Nta11g31790/Nta00g16200/Nta12g12840	5	2
GO:0043473	pigmentation	2/122	20/23701	0.00469936	0.0421376	0.0300924	Nta03g32790/Nta04g18020	2	2
GO:0043086	negative regulation of catalytic activity	6/122	304/23701	0.00494978	0.0430037	0.0307109	Nta03g29710/Nta05g23990/Nta06g30080/Nta04g21260/Nta09g13690/Nta10g10550	6	2
GO:0006825	copper ion transport	2/122	21/23701	0.00517663	0.0430037	0.0307109	Nta15g09360/Nta16g09140	2	2
GO:0009963	positive regulation of flavonoid biosynthetic process	2/122	21/23701	0.00517663	0.0430037	0.0307109	Nta23g02180/Nta24g02070	2	2
GO:0055070	copper ion homeostasis	2/122	21/23701	0.00517663	0.0430037	0.0307109	Nta10g04150/Nta09g05440	2	2
GO:0048764	trichoblast maturation	5/122	218/23701	0.0054627	0.0430037	0.0307109	Nta09g07680/Nta09g15360/Nta10g05880/Nta10g11850/Nta18g05450	5	2
GO:0048765	root hair cell differentiation	5/122	218/23701	0.0054627	0.0430037	0.0307109	Nta09g07680/Nta09g15360/Nta10g05880/Nta10g11850/Nta18g05450	5	2
GO:0031333	negative regulation of protein-containing complex assembly	3/122	70/23701	0.00566768	0.0430037	0.0307109	Nta01g22120/Nta21g14970/Nta11g29120	3	2
GO:0051494	negative regulation of cytoskeleton organization	3/122	70/23701	0.00566768	0.0430037	0.0307109	Nta01g22120/Nta21g14970/Nta11g29120	3	2
GO:1902904	negative regulation of supramolecular fiber organization	3/122	70/23701	0.00566768	0.0430037	0.0307109	Nta01g22120/Nta21g14970/Nta11g29120	3	2
GO:0010264	myo-inositol hexakisphosphate biosynthetic process	2/122	22/23701	0.00567521	0.0430037	0.0307109	Nta09g23790/Nta10g20090	2	2
GO:0033517	myo-inositol hexakisphosphate metabolic process	2/122	22/23701	0.00567521	0.0430037	0.0307109	Nta09g23790/Nta10g20090	2	2
GO:0010054	trichoblast differentiation	5/122	222/23701	0.00589166	0.0440238	0.0314394	Nta09g07680/Nta09g15360/Nta10g05880/Nta10g11850/Nta18g05450	5	2
GO:0030036	actin cytoskeleton organization	5/122	226/23701	0.00634385	0.0466336	0.0333032	Nta01g22120/Nta20g09620/Nta21g14970/Nta11g29120/Nta03g02930	5	2
GO:0048469	cell maturation	5/122	228/23701	0.00657886	0.0466336	0.0333032	Nta09g07680/Nta09g15360/Nta10g05880/Nta10g11850/Nta18g05450	5	2
GO:2000030	regulation of response to red or far red light	3/122	74/23701	0.00661278	0.0466336	0.0333032	Nta19g00030/Nta23g15310/Nta20g02260	3	2
GO:0043618	regulation of transcription from RNA polymerase II promoter in response to stress	2/122	24/23701	0.00673544	0.0466336	0.0333032	Nta23g02180/Nta24g02070	2	2
GO:0051290	protein heterotetramerization	2/122	24/23701	0.00673544	0.0466336	0.0333032	Nta06g07790/Nta05g07290	2	2
GO:0009639	response to red or far red light	7/122	428/23701	0.00676101	0.0466336	0.0333032	Nta03g32790/Nta04g18020/Nta04g32130/Nta03g17140/Nta19g00030/Nta23g15310/Nta20g02260	7	2
GO:0002181	cytoplasmic translation	78/554	154/23701	6.93432e-86	2.72519e-83	2.39781e-83	Nta03g14530/Nta04g14020/Nta13g01000/Nta17g14400/Nta02g00710/Nta14g01160/Nta11g28980/Nta00g10470/Nta12g28500/Nta11g13480/Nta12g35880/Nta21g14820/Nta02g30620/Nta00g00070/Nta11g24040/Nta12g03930/Nta01g18250/Nta05g14220/Nta23g08020/Nta18g13130/Nta04g08710/Nta06g16780/Nta11g13820/Nta11g03430/Nta12g12830/Nta05g27990/Nta01g14120/Nta23g08170/Nta23g06420/Nta06g26620/Nta02g02330/Nta06g07570/Nta21g10410/Nta…	78	3
GO:0042273	ribosomal large subunit biogenesis	81/554	193/23701	1.14303e-80	2.99475e-78	2.635e-78	Nta03g14530/Nta04g14020/Nta11g00440/Nta04g33610/Nta09g21540/Nta12g01310/Nta01g18460/Nta12g08710/Nta00g07170/Nta02g07010/Nta02g30880/Nta04g08710/Nta21g12060/Nta05g08290/Nta11g16090/Nta04g03830/Nta11g25940/Nta14g07080/Nta10g18300/Nta14g05190/Nta08g00180/Nta23g16610/Nta18g16670/Nta03g16530/Nta12g13950/Nta03g01620/Nta06g07570/Nta17g00940/Nta20g06920/Nta12g24760/Nta14g17670/Nta14g03960/Nta12g36570/Nta…	81	3
GO:0022618	protein-RNA complex assembly	94/554	380/23701	4.69058e-69	9.217e-67	8.10977e-67	Nta05g01850/Nta06g22850/Nta07g04290/Nta09g05920/Nta10g17800/Nta04g33610/Nta06g02100/Nta16g22370/Nta01g18460/Nta05g32050/Nta00g07170/Nta09g21000/Nta10g17180/Nta02g30880/Nta14g10810/Nta13g11930/Nta12g17980/Nta11g20030/Nta10g02740/Nta09g03620/Nta12g30400/Nta21g12060/Nta10g04610/Nta17g00040/Nta11g16090/Nta04g03830/Nta02g05110/Nta11g25940/Nta11g06720/Nta08g02170/Nta14g05190/Nta08g00180/Nta23g07920/Nta…	94	3
GO:0140694	non-membrane-bounded organelle assembly	84/554	290/23701	7.66606e-68	1.06602e-65	9.3796e-66	Nta06g22850/Nta07g04290/Nta09g05920/Nta10g17800/Nta04g33610/Nta16g22370/Nta01g18460/Nta05g32050/Nta00g07170/Nta09g21000/Nta02g30880/Nta14g10810/Nta13g11930/Nta12g17980/Nta11g20030/Nta12g30400/Nta21g12060/Nta10g04610/Nta17g00040/Nta11g16090/Nta04g03830/Nta02g05110/Nta11g25940/Nta08g02170/Nta14g05190/Nta08g00180/Nta23g07920/Nta23g16610/Nta11g05300/Nta23g15940/Nta12g02000/Nta17g12680/Nta18g16670/Nta…	84	3
GO:0071826	protein-RNA complex organization	94/554	391/23701	8.13756e-68	1.06602e-65	9.3796e-66	Nta05g01850/Nta06g22850/Nta07g04290/Nta09g05920/Nta10g17800/Nta04g33610/Nta06g02100/Nta16g22370/Nta01g18460/Nta05g32050/Nta00g07170/Nta09g21000/Nta10g17180/Nta02g30880/Nta14g10810/Nta13g11930/Nta12g17980/Nta11g20030/Nta10g02740/Nta09g03620/Nta12g30400/Nta21g12060/Nta10g04610/Nta17g00040/Nta11g16090/Nta04g03830/Nta02g05110/Nta11g25940/Nta11g06720/Nta08g02170/Nta14g05190/Nta08g00180/Nta23g07920/Nta…	94	3
GO:0042274	ribosomal small subunit biogenesis	65/554	160/23701	1.58802e-63	1.78312e-61	1.56892e-61	Nta06g22850/Nta07g04290/Nta09g05920/Nta10g17800/Nta19g16970/Nta20g14580/Nta16g22370/Nta05g32050/Nta09g21000/Nta23g07970/Nta20g14600/Nta14g10810/Nta12g03930/Nta13g11930/Nta12g17980/Nta11g20030/Nta12g30400/Nta10g04610/Nta17g00040/Nta11g03430/Nta12g23270/Nta02g05110/Nta05g27990/Nta08g02170/Nta01g26650/Nta23g07920/Nta11g05300/Nta23g15940/Nta12g02000/Nta17g12680/Nta06g26620/Nta12g18000/Nta02g26540/Nta…	65	3
GO:0006364	rRNA processing	82/554	365/23701	1.73548e-56	1.70511e-54	1.50028e-54	Nta11g00440/Nta19g16970/Nta20g14580/Nta09g21540/Nta12g08710/Nta23g07970/Nta20g14600/Nta12g03930/Nta12g17980/Nta11g20030/Nta24g10740/Nta06g12860/Nta12g30400/Nta17g00040/Nta05g08290/Nta11g03430/Nta12g23270/Nta02g05110/Nta05g27990/Nta14g07080/Nta10g18300/Nta08g02170/Nta01g26650/Nta11g05300/Nta23g15940/Nta12g02000/Nta17g12680/Nta06g26620/Nta12g13950/Nta12g18000/Nta07g10400/Nta04g27130/Nta14g17670/Nta…	82	3
GO:0070925	organelle assembly	84/554	406/23701	8.76542e-55	7.65513e-53	6.73553e-53	Nta06g22850/Nta07g04290/Nta09g05920/Nta10g17800/Nta04g33610/Nta16g22370/Nta01g18460/Nta05g32050/Nta00g07170/Nta09g21000/Nta02g30880/Nta14g10810/Nta13g11930/Nta12g17980/Nta11g20030/Nta12g30400/Nta21g12060/Nta10g04610/Nta17g00040/Nta11g16090/Nta04g03830/Nta02g05110/Nta11g25940/Nta08g02170/Nta14g05190/Nta08g00180/Nta23g07920/Nta23g16610/Nta11g05300/Nta23g15940/Nta12g02000/Nta17g12680/Nta18g16670/Nta…	84	3
GO:0016072	rRNA metabolic process	82/554	396/23701	1.70994e-53	1.34402e-51	1.18256e-51	Nta11g00440/Nta19g16970/Nta20g14580/Nta09g21540/Nta12g08710/Nta23g07970/Nta20g14600/Nta12g03930/Nta12g17980/Nta11g20030/Nta24g10740/Nta06g12860/Nta12g30400/Nta17g00040/Nta05g08290/Nta11g03430/Nta12g23270/Nta02g05110/Nta05g27990/Nta14g07080/Nta10g18300/Nta08g02170/Nta01g26650/Nta11g05300/Nta23g15940/Nta12g02000/Nta17g12680/Nta06g26620/Nta12g13950/Nta12g18000/Nta07g10400/Nta04g27130/Nta14g17670/Nta…	82	3
GO:0000027	ribosomal large subunit assembly	42/554	88/23701	5.80081e-45	4.14494e-43	3.64701e-43	Nta04g33610/Nta01g18460/Nta00g07170/Nta02g30880/Nta21g12060/Nta11g16090/Nta04g03830/Nta11g25940/Nta14g05190/Nta08g00180/Nta23g16610/Nta18g16670/Nta03g16530/Nta03g01620/Nta17g00940/Nta20g06920/Nta20g03730/Nta18g01070/Nta20g06230/Nta20g04750/Nta03g01740/Nta23g19650/Nta17g09500/Nta03g03660/Nta18g07870/Nta12g14920/Nta17g18740/Nta17g10840/Nta17g09110/Nta18g10340/Nta04g02030/Nta13g05890/Nta23g17720/Nta…	42	3
GO:0000462	maturation of SSU-rRNA from tricistronic rRNA transcript (SSU-rRNA, 5.8S rRNA, LSU-rRNA)	39/554	101/23701	2.4465e-37	1.60246e-35	1.40996e-35	Nta19g16970/Nta20g14580/Nta23g07970/Nta20g14600/Nta12g17980/Nta11g20030/Nta12g30400/Nta17g00040/Nta12g23270/Nta02g05110/Nta08g02170/Nta01g26650/Nta11g05300/Nta23g15940/Nta12g02000/Nta17g12680/Nta12g18000/Nta07g10400/Nta04g27130/Nta02g08420/Nta18g11780/Nta22g12760/Nta15g26130/Nta02g24920/Nta20g05310/Nta03g01710/Nta02g11570/Nta06g17940/Nta05g19820/Nta01g12190/Nta04g01980/Nta08g16280/Nta11g20020/Nta…	39	3
GO:0000028	ribosomal small subunit assembly	32/554	62/23701	6.09232e-36	3.68351e-34	3.24101e-34	Nta06g22850/Nta07g04290/Nta09g05920/Nta10g17800/Nta16g22370/Nta05g32050/Nta09g21000/Nta14g10810/Nta13g11930/Nta12g17980/Nta11g20030/Nta10g04610/Nta17g00040/Nta23g07920/Nta23g15940/Nta12g18000/Nta02g26540/Nta04g11800/Nta01g14010/Nta04g27130/Nta24g07720/Nta01g30400/Nta20g05310/Nta24g19610/Nta12g12000/Nta06g17940/Nta05g19820/Nta19g02930/Nta11g20020/Nta03g11980/Nta03g23550/Nta23g14060	32	3
GO:0030490	maturation of SSU-rRNA	39/554	114/23701	6.33318e-35	3.55563e-33	3.1285e-33	Nta19g16970/Nta20g14580/Nta23g07970/Nta20g14600/Nta12g17980/Nta11g20030/Nta12g30400/Nta17g00040/Nta12g23270/Nta02g05110/Nta08g02170/Nta01g26650/Nta11g05300/Nta23g15940/Nta12g02000/Nta17g12680/Nta12g18000/Nta07g10400/Nta04g27130/Nta02g08420/Nta18g11780/Nta22g12760/Nta15g26130/Nta02g24920/Nta20g05310/Nta03g01710/Nta02g11570/Nta06g17940/Nta05g19820/Nta01g12190/Nta04g01980/Nta08g16280/Nta11g20020/Nta…	39	3
GO:0000470	maturation of LSU-rRNA	28/554	64/23701	5.49511e-29	2.87944e-27	2.53353e-27	Nta11g00440/Nta09g21540/Nta12g08710/Nta05g08290/Nta14g07080/Nta10g18300/Nta12g13950/Nta14g17670/Nta14g03960/Nta12g36570/Nta13g19000/Nta06g04060/Nta13g07510/Nta19g03310/Nta04g03270/Nta24g19290/Nta15g17810/Nta07g03170/Nta03g03020/Nta02g00010/Nta16g23210/Nta16g14540/Nta13g04140/Nta11g14630/Nta19g11890/Nta24g12240/Nta05g01520/Nta06g01810	28	3
GO:0006334	nucleosome assembly	29/554	71/23701	6.56336e-29	3.22425e-27	2.83693e-27	Nta12g21400/Nta07g12900/Nta11g15440/Nta12g21360/Nta16g20930/Nta04g24450/Nta19g07200/Nta24g16030/Nta07g02960/Nta03g26350/Nta15g24480/Nta13g04370/Nta08g13340/Nta04g03140/Nta02g34590/Nta14g03510/Nta02g34660/Nta11g15680/Nta21g12040/Nta04g03150/Nta03g02860/Nta04g03320/Nta03g02870/Nta03g02890/Nta12g15300/Nta10g19740/Nta08g15920/Nta21g04950/Nta06g11250	29	3
GO:0034728	nucleosome organization	29/554	105/23701	2.97441e-23	1.37523e-21	1.21002e-21	Nta12g21400/Nta07g12900/Nta11g15440/Nta12g21360/Nta16g20930/Nta04g24450/Nta19g07200/Nta24g16030/Nta07g02960/Nta03g26350/Nta15g24480/Nta13g04370/Nta08g13340/Nta04g03140/Nta02g34590/Nta14g03510/Nta02g34660/Nta11g15680/Nta21g12040/Nta04g03150/Nta03g02860/Nta04g03320/Nta03g02870/Nta03g02890/Nta12g15300/Nta10g19740/Nta08g15920/Nta21g04950/Nta06g11250	29	3
GO:0006458	'de novo' protein folding	23/554	69/23701	8.5282e-21	3.72398e-19	3.27662e-19	Nta10g16220/Nta09g19100/Nta22g13970/Nta17g24340/Nta12g33160/Nta11g08240/Nta06g26120/Nta09g25760/Nta01g28060/Nta02g02990/Nta02g12050/Nta24g10050/Nta12g07120/Nta23g10060/Nta18g22960/Nta05g28530/Nta12g22560/Nta10g21950/Nta14g05800/Nta11g21100/Nta02g33200/Nta01g21210/Nta13g06510	23	3
GO:0061077	chaperone-mediated protein folding	28/554	132/23701	3.99753e-19	1.65372e-17	1.45506e-17	Nta10g16220/Nta09g19100/Nta22g13970/Nta17g24340/Nta12g33160/Nta11g08240/Nta06g26120/Nta09g25760/Nta01g28060/Nta02g02990/Nta02g12050/Nta24g10050/Nta12g07120/Nta23g10060/Nta18g22960/Nta05g28530/Nta11g22540/Nta12g22560/Nta10g21950/Nta14g05800/Nta21g09280/Nta02g31810/Nta11g21100/Nta02g33200/Nta01g21210/Nta13g06510/Nta12g30340/Nta08g02360	28	3
GO:0065004	protein-DNA complex assembly	30/554	191/23701	1.47858e-16	5.81082e-15	5.11278e-15	Nta12g21400/Nta07g12900/Nta11g15440/Nta12g21360/Nta16g20930/Nta04g24450/Nta19g07200/Nta24g16030/Nta07g02960/Nta03g26350/Nta15g24480/Nta13g04370/Nta08g13340/Nta04g03140/Nta02g34590/Nta14g03510/Nta02g34660/Nta11g15680/Nta21g12040/Nta04g03150/Nta03g02860/Nta04g03320/Nta03g02870/Nta03g02890/Nta12g15300/Nta10g19740/Nta08g15920/Nta21g04950/Nta06g11250/Nta10g13850	30	3
GO:0000461	endonucleolytic cleavage to generate mature 3'-end of SSU-rRNA from (SSU-rRNA, 5.8S rRNA, LSU-rRNA)	10/554	11/23701	4.8418e-16	1.81222e-14	1.59452e-14	Nta12g17980/Nta11g20030/Nta01g26650/Nta12g18000/Nta22g12760/Nta06g17940/Nta05g19820/Nta08g16280/Nta11g20020/Nta07g18500	10	3
GO:0071103	DNA conformation change	32/554	247/23701	4.20926e-15	1.50385e-13	1.3232e-13	Nta12g21400/Nta07g12900/Nta11g15440/Nta12g21360/Nta16g20930/Nta04g24450/Nta19g07200/Nta24g16030/Nta07g02960/Nta03g26350/Nta15g24480/Nta13g04370/Nta08g13340/Nta04g03140/Nta02g34590/Nta14g03510/Nta02g34660/Nta11g15680/Nta21g12040/Nta04g03150/Nta03g02860/Nta04g03320/Nta03g02870/Nta03g02890/Nta12g15300/Nta10g19740/Nta08g15920/Nta21g04950/Nta01g01230/Nta04g26910/Nta06g11250/Nta23g21850	32	3
GO:0071824	protein-DNA complex organization	30/554	225/23701	1.40966e-14	4.81736e-13	4.23866e-13	Nta12g21400/Nta07g12900/Nta11g15440/Nta12g21360/Nta16g20930/Nta04g24450/Nta19g07200/Nta24g16030/Nta07g02960/Nta03g26350/Nta15g24480/Nta13g04370/Nta08g13340/Nta04g03140/Nta02g34590/Nta14g03510/Nta02g34660/Nta11g15680/Nta21g12040/Nta04g03150/Nta03g02860/Nta04g03320/Nta03g02870/Nta03g02890/Nta12g15300/Nta10g19740/Nta08g15920/Nta21g04950/Nta06g11250/Nta10g13850	30	3
GO:0000463	maturation of LSU-rRNA from tricistronic rRNA transcript (SSU-rRNA, 5.8S rRNA, LSU-rRNA)	14/554	38/23701	7.13737e-14	2.33749e-12	2.05669e-12	Nta09g21540/Nta10g18300/Nta14g17670/Nta14g03960/Nta13g19000/Nta04g03270/Nta15g17810/Nta07g03170/Nta03g03020/Nta16g23210/Nta16g14540/Nta13g04140/Nta19g11890/Nta24g12240	14	3
GO:0006457	protein folding	28/554	234/23701	1.62539e-12	5.11023e-11	4.49635e-11	Nta10g16220/Nta09g19100/Nta22g13970/Nta17g24340/Nta12g33160/Nta11g08240/Nta06g26120/Nta09g25760/Nta01g28060/Nta02g02990/Nta02g12050/Nta24g10050/Nta12g07120/Nta23g10060/Nta18g22960/Nta05g28530/Nta11g22540/Nta12g22560/Nta10g21950/Nta14g05800/Nta21g09280/Nta02g31810/Nta11g21100/Nta02g33200/Nta01g21210/Nta13g06510/Nta12g30340/Nta08g02360	28	3
GO:0043628	regulatory ncRNA 3'-end processing	14/554	52/23701	9.66792e-12	2.92269e-10	2.57159e-10	Nta12g17980/Nta11g20030/Nta06g12860/Nta01g26650/Nta12g18000/Nta22g12760/Nta05g14440/Nta06g17940/Nta05g19820/Nta08g16280/Nta11g20020/Nta07g18500/Nta03g12230/Nta04g11860	14	3
GO:0006338	chromatin remodeling	31/554	311/23701	1.31749e-11	3.83536e-10	3.37462e-10	Nta12g21400/Nta07g12900/Nta11g15440/Nta12g21360/Nta16g20930/Nta04g24450/Nta19g07200/Nta24g16030/Nta07g02960/Nta03g26350/Nta15g24480/Nta13g04370/Nta08g13340/Nta04g03140/Nta02g34590/Nta14g03510/Nta02g34660/Nta11g15680/Nta21g12040/Nta04g03150/Nta03g02860/Nta04g03320/Nta03g02870/Nta03g02890/Nta12g15300/Nta10g19740/Nta08g15920/Nta21g04950/Nta06g11250/Nta09g26510/Nta10g22270	31	3
GO:1902626	assembly of large subunit precursor of preribosome	8/554	12/23701	3.8643e-11	1.08477e-09	9.54454e-10	Nta23g16610/Nta17g00940/Nta18g01070/Nta20g06230/Nta20g04750/Nta23g10910/Nta20g00580/Nta23g18950	8	3
GO:0000447	endonucleolytic cleavage in ITS1 to separate SSU-rRNA from 5.8S rRNA and LSU-rRNA from tricistronic rRNA transcript (SSU-rRNA, 5.8S rRNA, LSU-rRNA)	10/554	25/23701	1.0712e-10	2.90331e-09	2.55454e-09	Nta12g17980/Nta11g20030/Nta01g26650/Nta12g18000/Nta22g12760/Nta06g17940/Nta05g19820/Nta08g16280/Nta11g20020/Nta07g18500	10	3
GO:0031125	rRNA 3'-end processing	10/554	28/23701	4.0374e-10	1.0578e-08	9.30727e-09	Nta12g17980/Nta11g20030/Nta01g26650/Nta12g18000/Nta22g12760/Nta06g17940/Nta05g19820/Nta08g16280/Nta11g20020/Nta07g18500	10	3
GO:0000479	endonucleolytic cleavage of tricistronic rRNA transcript (SSU-rRNA, 5.8S rRNA, LSU-rRNA)	10/554	31/23701	1.28106e-09	3.24811e-08	2.85792e-08	Nta12g17980/Nta11g20030/Nta01g26650/Nta12g18000/Nta22g12760/Nta06g17940/Nta05g19820/Nta08g16280/Nta11g20020/Nta07g18500	10	3
GO:0009955	adaxial/abaxial pattern specification	15/554	102/23701	1.51249e-08	3.71505e-07	3.26877e-07	Nta11g13480/Nta12g12830/Nta14g07080/Nta23g06420/Nta12g13950/Nta03g01620/Nta12g36570/Nta24g06290/Nta13g07510/Nta17g09500/Nta02g00010/Nta11g14630/Nta11g05000/Nta19g02850/Nta18g09090	15	3
GO:0000466	maturation of 5.8S rRNA from tricistronic rRNA transcript (SSU-rRNA, 5.8S rRNA, LSU-rRNA)	10/554	41/23701	2.62438e-08	6.2508e-07	5.4999e-07	Nta12g17980/Nta11g20030/Nta01g26650/Nta12g18000/Nta22g12760/Nta06g17940/Nta05g19820/Nta08g16280/Nta11g20020/Nta07g18500	10	3
GO:0051085	chaperone cofactor-dependent protein refolding	8/554	23/23701	3.0498e-08	6.91428e-07	6.08368e-07	Nta10g16220/Nta09g19100/Nta17g24340/Nta12g33160/Nta02g02990/Nta18g22960/Nta02g33200/Nta01g21210	8	3
GO:0097064	ncRNA export from nucleus	6/554	10/23701	3.07888e-08	6.91428e-07	6.08368e-07	Nta12g17980/Nta11g20030/Nta12g18000/Nta06g17940/Nta05g19820/Nta11g20020	6	3
GO:0006413	translational initiation	15/554	109/23701	3.7889e-08	8.27243e-07	7.27867e-07	Nta12g12890/Nta10g12410/Nta09g15310/Nta11g13490/Nta19g09660/Nta10g05580/Nta24g13960/Nta07g21730/Nta18g03540/Nta23g12970/Nta22g14760/Nta11g31390/Nta03g31860/Nta04g03080/Nta03g02830	15	3
GO:0051084	'de novo' post-translational protein folding	8/554	25/23701	6.45566e-08	1.37139e-06	1.20665e-06	Nta10g16220/Nta09g19100/Nta17g24340/Nta12g33160/Nta02g02990/Nta18g22960/Nta02g33200/Nta01g21210	8	3
GO:0031123	RNA 3'-end processing	16/554	133/23701	9.22216e-08	1.90753e-06	1.67838e-06	Nta12g17980/Nta11g20030/Nta06g12860/Nta01g26650/Nta12g18000/Nta22g12760/Nta05g14440/Nta06g17940/Nta05g19820/Nta08g16280/Nta11g20020/Nta07g18500/Nta03g12230/Nta04g11860/Nta22g14750/Nta01g28950	16	3
GO:0000460	maturation of 5.8S rRNA	10/554	56/23701	6.08533e-07	1.22643e-05	1.0791e-05	Nta12g17980/Nta11g20030/Nta01g26650/Nta12g18000/Nta22g12760/Nta06g17940/Nta05g19820/Nta08g16280/Nta11g20020/Nta07g18500	10	3
GO:0006414	translational elongation	8/554	33/23701	7.02816e-07	1.38103e-05	1.21513e-05	Nta04g03620/Nta04g03600/Nta04g03540/Nta13g05140/Nta05g01330/Nta14g04610/Nta06g01720/Nta06g01710	8	3
GO:0071493	cellular response to UV-B	6/554	16/23701	1.04149e-06	1.99662e-05	1.75677e-05	Nta03g01740/Nta18g07870/Nta17g09110/Nta04g02030/Nta12g02540/Nta11g04820	6	3
GO:0045730	respiratory burst	5/554	10/23701	1.56729e-06	2.93307e-05	2.58072e-05	Nta05g28450/Nta06g26220/Nta24g18830/Nta11g03340/Nta19g03760	5	3
GO:0045814	negative regulation of gene expression, epigenetic	18/554	206/23701	1.84294e-06	3.36872e-05	2.96404e-05	Nta04g03190/Nta01g13890/Nta02g26420/Nta18g13050/Nta21g10350/Nta17g14210/Nta13g02710/Nta14g03580/Nta22g10030/Nta01g22930/Nta21g00380/Nta11g23880/Nta22g00510/Nta12g01020/Nta11g06380/Nta12g25830/Nta09g26510/Nta10g22270	18	3
GO:0031118	rRNA pseudouridine synthesis	6/554	21/23701	6.38813e-06	0.000114115	0.000100407	Nta24g10740/Nta19g03310/Nta24g19290/Nta23g10850/Nta03g12230/Nta04g11860	6	3
GO:0000154	rRNA modification	10/554	72/23701	6.55727e-06	0.000114534	0.000100775	Nta24g10740/Nta06g12860/Nta19g03310/Nta05g14440/Nta24g19290/Nta23g10850/Nta03g12230/Nta09g10930/Nta10g08730/Nta04g11860	10	3
GO:0071166	ribonucleoprotein complex localization	12/554	127/23701	4.43413e-05	0.000757658	0.000666642	Nta12g17980/Nta11g20030/Nta12g18000/Nta06g17940/Nta05g19820/Nta11g29880/Nta11g20020/Nta15g12340/Nta23g16900/Nta16g11750/Nta21g15690/Nta12g06840	12	3
GO:0045041	protein import into mitochondrial intermembrane space	4/554	10/23701	5.54426e-05	0.000927189	0.000815807	Nta22g13970/Nta09g25760/Nta01g28060/Nta10g21950	4	3
GO:0006611	protein export from nucleus	12/554	137/23701	9.28717e-05	0.00152077	0.00133809	Nta12g17980/Nta11g20030/Nta12g18000/Nta06g17940/Nta05g19820/Nta11g29880/Nta11g20020/Nta15g12340/Nta23g16900/Nta16g11750/Nta21g15690/Nta12g06840	12	3
GO:0001522	pseudouridine synthesis	6/554	33/23701	0.000102743	0.00164808	0.0014501	Nta24g10740/Nta19g03310/Nta24g19290/Nta23g10850/Nta03g12230/Nta04g11860	6	3
GO:0006405	RNA export from nucleus	12/554	141/23701	0.000122354	0.0019234	0.00169235	Nta12g17980/Nta11g20030/Nta12g18000/Nta06g17940/Nta05g19820/Nta11g29880/Nta11g20020/Nta15g12340/Nta23g16900/Nta16g11750/Nta21g15690/Nta12g06840	12	3
GO:0040031	snRNA modification	4/554	12/23701	0.000125902	0.00194037	0.00170727	Nta19g03310/Nta24g19290/Nta03g12230/Nta04g11860	4	3
GO:0050657	nucleic acid transport	12/554	143/23701	0.000139884	0.00203609	0.0017915	Nta12g17980/Nta11g20030/Nta12g18000/Nta06g17940/Nta05g19820/Nta11g29880/Nta11g20020/Nta15g12340/Nta23g16900/Nta16g11750/Nta21g15690/Nta12g06840	12	3
GO:0050658	RNA transport	12/554	143/23701	0.000139884	0.00203609	0.0017915	Nta12g17980/Nta11g20030/Nta12g18000/Nta06g17940/Nta05g19820/Nta11g29880/Nta11g20020/Nta15g12340/Nta23g16900/Nta16g11750/Nta21g15690/Nta12g06840	12	3
GO:0051236	establishment of RNA localization	12/554	143/23701	0.000139884	0.00203609	0.0017915	Nta12g17980/Nta11g20030/Nta12g18000/Nta06g17940/Nta05g19820/Nta11g29880/Nta11g20020/Nta15g12340/Nta23g16900/Nta16g11750/Nta21g15690/Nta12g06840	12	3
GO:0006403	RNA localization	13/554	168/23701	0.000169227	0.0024184	0.00212788	Nta12g17980/Nta11g20030/Nta12g18000/Nta06g17940/Nta05g19820/Nta11g29880/Nta11g20020/Nta15g12340/Nta23g16900/Nta16g11750/Nta11g27740/Nta21g15690/Nta12g06840	13	3
GO:0006913	nucleocytoplasmic transport	18/554	290/23701	0.000179441	0.00247439	0.00217715	Nta12g17980/Nta11g20030/Nta03g01620/Nta12g18000/Nta17g09500/Nta21g04950/Nta06g17940/Nta05g19820/Nta11g29880/Nta11g20020/Nta11g05000/Nta15g12340/Nta04g11190/Nta23g16900/Nta16g11750/Nta18g09090/Nta21g15690/Nta12g06840	18	3
GO:0051169	nuclear transport	18/554	290/23701	0.000179441	0.00247439	0.00217715	Nta12g17980/Nta11g20030/Nta03g01620/Nta12g18000/Nta17g09500/Nta21g04950/Nta06g17940/Nta05g19820/Nta11g29880/Nta11g20020/Nta11g05000/Nta15g12340/Nta04g11190/Nta23g16900/Nta16g11750/Nta18g09090/Nta21g15690/Nta12g06840	18	3
GO:0051168	nuclear export	12/554	152/23701	0.000247909	0.00335959	0.00295601	Nta12g17980/Nta11g20030/Nta12g18000/Nta06g17940/Nta05g19820/Nta11g29880/Nta11g20020/Nta15g12340/Nta23g16900/Nta16g11750/Nta21g15690/Nta12g06840	12	3
GO:0034644	cellular response to UV	6/554	39/23701	0.000268788	0.00358081	0.00315065	Nta03g01740/Nta18g07870/Nta17g09110/Nta04g02030/Nta12g02540/Nta11g04820	6	3
GO:0031503	protein-containing complex localization	12/554	154/23701	0.000279749	0.00366472	0.00322448	Nta12g17980/Nta11g20030/Nta12g18000/Nta06g17940/Nta05g19820/Nta11g29880/Nta11g20020/Nta15g12340/Nta23g16900/Nta16g11750/Nta21g15690/Nta12g06840	12	3
GO:0001934	positive regulation of protein phosphorylation	12/554	156/23701	0.000314996	0.00405881	0.00357123	Nta13g01000/Nta05g28450/Nta14g01160/Nta06g26220/Nta02g30620/Nta01g18250/Nta02g02330/Nta12g33730/Nta24g18830/Nta11g03340/Nta08g12940/Nta19g03760	12	3
GO:0016074	sno(s)RNA metabolic process	6/554	42/23701	0.000407321	0.00516378	0.00454347	Nta24g10740/Nta06g12860/Nta05g14440/Nta23g10850/Nta03g12230/Nta04g11860	6	3
GO:0040029	epigenetic regulation of gene expression	21/554	398/23701	0.000493964	0.00609215	0.00536031	Nta04g03190/Nta01g13890/Nta02g26420/Nta18g13050/Nta21g10350/Nta17g14210/Nta13g02710/Nta14g03580/Nta22g10030/Nta01g22930/Nta21g00380/Nta11g23880/Nta22g00510/Nta12g01020/Nta11g06380/Nta12g25830/Nta11g06720/Nta12g00760/Nta12g26960/Nta09g26510/Nta10g22270	21	3
GO:0042327	positive regulation of phosphorylation	12/554	164/23701	0.000496053	0.00609215	0.00536031	Nta13g01000/Nta05g28450/Nta14g01160/Nta06g26220/Nta02g30620/Nta01g18250/Nta02g02330/Nta12g33730/Nta24g18830/Nta11g03340/Nta08g12940/Nta19g03760	12	3
GO:0010562	positive regulation of phosphorus metabolic process	12/554	166/23701	0.000552989	0.0065856	0.00579448	Nta13g01000/Nta05g28450/Nta14g01160/Nta06g26220/Nta02g30620/Nta01g18250/Nta02g02330/Nta12g33730/Nta24g18830/Nta11g03340/Nta08g12940/Nta19g03760	12	3
GO:0045937	positive regulation of phosphate metabolic process	12/554	166/23701	0.000552989	0.0065856	0.00579448	Nta13g01000/Nta05g28450/Nta14g01160/Nta06g26220/Nta02g30620/Nta01g18250/Nta02g02330/Nta12g33730/Nta24g18830/Nta11g03340/Nta08g12940/Nta19g03760	12	3
GO:0000054	ribosomal subunit export from nucleus	5/554	30/23701	0.000601997	0.00695837	0.00612247	Nta11g29880/Nta15g12340/Nta23g16900/Nta16g11750/Nta21g15690	5	3
GO:0033750	ribosome localization	5/554	30/23701	0.000601997	0.00695837	0.00612247	Nta11g29880/Nta15g12340/Nta23g16900/Nta16g11750/Nta21g15690	5	3
GO:0090506	axillary shoot meristem initiation	4/554	20/23701	0.00106215	0.0120993	0.0106458	Nta23g07920/Nta02g26540/Nta01g14010/Nta24g07720	4	3
GO:1900864	mitochondrial RNA modification	8/554	90/23701	0.00122539	0.0137593	0.0121064	Nta09g26470/Nta01g31700/Nta22g17310/Nta10g22300/Nta21g10820/Nta11g24500/Nta20g02300/Nta23g15300	8	3
GO:0006986	response to unfolded protein	6/554	56/23701	0.00191447	0.021194	0.018648	Nta10g16220/Nta09g19100/Nta17g24340/Nta18g22960/Nta02g33200/Nta01g21210	6	3
GO:0016554	cytidine to uridine editing	4/554	24/23701	0.00216348	0.0232944	0.0204961	Nta21g10820/Nta11g24500/Nta20g02300/Nta23g15300	4	3
GO:0031126	sno(s)RNA 3'-end processing	4/554	24/23701	0.00216348	0.0232944	0.0204961	Nta06g12860/Nta05g14440/Nta03g12230/Nta04g11860	4	3
GO:0043410	positive regulation of MAPK cascade	5/554	40/23701	0.00229476	0.024374	0.021446	Nta05g28450/Nta06g26220/Nta24g18830/Nta11g03340/Nta19g03760	5	3
GO:0006353	DNA-templated transcription termination	4/554	25/23701	0.0025285	0.0264986	0.0233154	Nta09g26470/Nta01g31700/Nta22g17310/Nta10g22300	4	3
GO:0016553	base conversion or substitution editing	4/554	26/23701	0.00293366	0.0303402	0.0266955	Nta21g10820/Nta11g24500/Nta20g02300/Nta23g15300	4	3
GO:0000398	mRNA splicing, via spliceosome	18/554	378/23701	0.00367883	0.0375528	0.0330416	Nta11g06720/Nta20g02570/Nta12g00760/Nta18g04540/Nta12g26960/Nta13g21570/Nta09g20960/Nta23g14880/Nta15g25750/Nta08g02680/Nta08g12940/Nta13g18330/Nta12g00680/Nta11g27740/Nta14g19960/Nta10g17770/Nta12g06840/Nta08g15180	18	3
GO:0009699	phenylpropanoid biosynthetic process	10/123	258/23701	1.00175e-06	0.00029702	0.000215113	Nta22g04240/Nta14g17860/Nta06g25200/Nta17g02240/Nta05g29540/Nta23g19450/Nta05g29800/Nta05g25980/Nta18g02140/Nta12g04350	10	4
GO:0009698	phenylpropanoid metabolic process	10/123	301/23701	3.98276e-06	0.000787259	0.000570164	Nta22g04240/Nta14g17860/Nta06g25200/Nta17g02240/Nta05g29540/Nta23g19450/Nta05g29800/Nta05g25980/Nta18g02140/Nta12g04350	10	4
GO:0016598	protein arginylation	3/123	10/23701	1.59377e-05	0.00236277	0.00171121	Nta17g02240/Nta23g19450/Nta18g02140	3	4
GO:0006855	xenobiotic transmembrane transport	8/123	237/23701	3.40606e-05	0.00336632	0.00243802	Nta24g00030/Nta04g15940/Nta03g35070/Nta01g27340/Nta09g02460/Nta05g25980/Nta22g13450/Nta10g01650	8	4
GO:0042908	xenobiotic transport	8/123	237/23701	3.40606e-05	0.00336632	0.00243802	Nta24g00030/Nta04g15940/Nta03g35070/Nta01g27340/Nta09g02460/Nta05g25980/Nta22g13450/Nta10g01650	8	4
GO:0098869	cellular oxidant detoxification	8/123	244/23701	4.1861e-05	0.00354622	0.00256831	Nta02g31340/Nta04g20970/Nta01g18840/Nta03g30040/Nta08g13820/Nta18g00330/Nta07g16360/Nta03g03200	8	4
GO:1990748	cellular detoxification	8/123	252/23701	5.25493e-05	0.00389522	0.00282107	Nta02g31340/Nta04g20970/Nta01g18840/Nta03g30040/Nta08g13820/Nta18g00330/Nta07g16360/Nta03g03200	8	4
GO:0080029	cellular response to boron-containing substance levels	3/123	20/23701	0.00014577	0.00914556	0.00662357	Nta24g00030/Nta04g20740/Nta03g30340	3	4
GO:0098739	import across plasma membrane	4/123	52/23701	0.000154225	0.00914556	0.00662357	Nta04g15940/Nta03g35070/Nta17g05760/Nta18g05450	4	4
GO:0010036	response to boron-containing substance	3/123	22/23701	0.00019543	0.00934288	0.00676648	Nta24g00030/Nta04g20740/Nta03g30340	3	4
GO:0097237	cellular response to toxic substance	8/123	305/23701	0.000196515	0.00934288	0.00676648	Nta02g31340/Nta04g20970/Nta01g18840/Nta03g30040/Nta08g13820/Nta18g00330/Nta07g16360/Nta03g03200	8	4
GO:0031668	cellular response to extracellular stimulus	10/123	481/23701	0.000209622	0.00934288	0.00676648	Nta04g00630/Nta08g17280/Nta24g00030/Nta06g13060/Nta05g03970/Nta04g20740/Nta07g19680/Nta03g30340/Nta05g14760/Nta06g06140	10	4
GO:0015740	C4-dicarboxylate transport	4/123	57/23701	0.000220574	0.00934288	0.00676648	Nta04g15940/Nta03g35070/Nta09g02460/Nta10g01650	4	4
GO:0010200	response to chitin	8/123	315/23701	0.000244414	0.00966248	0.00699795	Nta16g01530/Nta04g20740/Nta04g03410/Nta23g00460/Nta03g30340/Nta04g13990/Nta23g04070/Nta03g03230	8	4
GO:0006835	dicarboxylic acid transport	4/123	74/23701	0.000600359	0.0198974	0.0144105	Nta04g15940/Nta03g35070/Nta09g02460/Nta10g01650	4	4
GO:0015849	organic acid transport	8/123	361/23701	0.000603969	0.0198974	0.0144105	Nta04g15940/Nta03g35070/Nta17g05760/Nta18g05450/Nta01g27340/Nta09g02460/Nta22g13450/Nta10g01650	8	4
GO:0046942	carboxylic acid transport	8/123	361/23701	0.000603969	0.0198974	0.0144105	Nta04g15940/Nta03g35070/Nta17g05760/Nta18g05450/Nta01g27340/Nta09g02460/Nta22g13450/Nta10g01650	8	4
GO:0006006	glucose metabolic process	4/123	77/23701	0.000697702	0.0217757	0.0157708	Nta08g17280/Nta04g17960/Nta03g32850/Nta07g19680	4	4
GO:1901136	carbohydrate derivative catabolic process	4/123	79/23701	0.00076849	0.0227857	0.0165023	Nta06g13060/Nta05g14760/Nta05g25980/Nta18g00020	4	4
GO:0010193	response to ozone	4/123	82/23701	0.000883974	0.0249617	0.0180783	Nta16g01530/Nta01g27340/Nta23g00460/Nta22g13450	4	4
GO:0046898	response to cycloheximide	3/123	37/23701	0.000931641	0.025112	0.0181871	Nta17g02240/Nta23g19450/Nta18g02140	3	4
GO:0010497	plasmodesmata-mediated intercellular transport	3/123	39/23701	0.00108754	0.0267351	0.0193626	Nta02g28540/Nta01g16010/Nta02g28530	3	4
GO:0060992	response to fungicide	3/123	39/23701	0.00108754	0.0267351	0.0193626	Nta17g02240/Nta23g19450/Nta18g02140	3	4
GO:0009404	toxin metabolic process	5/123	150/23701	0.00112711	0.0267351	0.0193626	Nta17g04930/Nta12g28330/Nta19g15110/Nta04g03410/Nta03g03230	5	4
GO:0098661	inorganic anion transmembrane transport	5/123	156/23701	0.00134147	0.0305958	0.0221587	Nta24g00030/Nta06g19200/Nta05g21110/Nta09g02460/Nta10g01650	5	4
GO:0060919	auxin import into cell	2/123	11/23701	0.00142497	0.0306366	0.0221883	Nta17g05760/Nta18g05450	2	4
GO:1901654	response to ketone	3/123	43/23701	0.00144659	0.0306366	0.0221883	Nta17g02240/Nta23g19450/Nta18g02140	3	4
GO:0010496	intercellular transport	3/123	44/23701	0.00154659	0.0316251	0.0229042	Nta02g28540/Nta01g16010/Nta02g28530	3	4
GO:0015810	aspartate transmembrane transport	2/123	12/23701	0.00170417	0.0325991	0.0236095	Nta04g15940/Nta03g35070	2	4
GO:0033499	galactose catabolic process via UDP-galactose	2/123	12/23701	0.00170417	0.0325991	0.0236095	Nta04g17960/Nta03g32850	2	4
GO:0044282	small molecule catabolic process	7/123	354/23701	0.00252869	0.0468599	0.0339377	Nta04g17960/Nta15g13570/Nta16g13040/Nta03g32850/Nta03g31350/Nta18g00020/Nta04g19600	7	4
GO:0001504	neurotransmitter uptake	2/123	16/23701	0.00305671	0.0478226	0.034635	Nta04g15940/Nta03g35070	2	4
GO:0005513	detection of calcium ion	2/123	16/23701	0.00305671	0.0478226	0.034635	Nta02g31740/Nta01g19630	2	4
GO:0043605	amide catabolic process	2/123	16/23701	0.00305671	0.0478226	0.034635	Nta03g31350/Nta04g19600	2	4
GO:0089718	amino acid import across plasma membrane	2/123	16/23701	0.00305671	0.0478226	0.034635	Nta04g15940/Nta03g35070	2	4
GO:0098712	L-glutamate import across plasma membrane	2/123	16/23701	0.00305671	0.0478226	0.034635	Nta04g15940/Nta03g35070	2	4
GO:0006833	water transport	4/123	118/23701	0.00336172	0.0478226	0.034635	Nta24g00030/Nta18g14420/Nta12g31270/Nta17g16020	4	4
GO:0042044	fluid transport	4/123	118/23701	0.00336172	0.0478226	0.034635	Nta24g00030/Nta18g14420/Nta12g31270/Nta17g16020	4	4
GO:0015692	lead ion transport	2/123	17/23701	0.00345254	0.0478226	0.034635	Nta01g27340/Nta22g13450	2	4
GO:0019318	hexose metabolic process	4/123	120/23701	0.00357022	0.0478226	0.034635	Nta08g17280/Nta04g17960/Nta03g32850/Nta07g19680	4	4
GO:0043903	regulation of biological process involved in symbiotic interaction	3/123	59/23701	0.00358792	0.0478226	0.034635	Nta11g05540/Nta12g01820/Nta18g00330	3	4
GO:2000280	regulation of root development	5/123	197/23701	0.00369256	0.0478226	0.034635	Nta03g27110/Nta04g23590/Nta02g28540/Nta01g16010/Nta02g28530	5	4
GO:0006030	chitin metabolic process	2/123	18/23701	0.00387097	0.0478226	0.034635	Nta06g13060/Nta05g14760	2	4
GO:0006032	chitin catabolic process	2/123	18/23701	0.00387097	0.0478226	0.034635	Nta06g13060/Nta05g14760	2	4
GO:0034051	negative regulation of plant-type hypersensitive response	2/123	18/23701	0.00387097	0.0478226	0.034635	Nta11g05540/Nta12g01820	2	4
GO:0046348	amino sugar catabolic process	2/123	18/23701	0.00387097	0.0478226	0.034635	Nta06g13060/Nta05g14760	2	4
GO:1901072	glucosamine-containing compound catabolic process	2/123	18/23701	0.00387097	0.0478226	0.034635	Nta06g13060/Nta05g14760	2	4
GO:0015850	organic hydroxy compound transport	3/123	62/23701	0.00412732	0.0494392	0.0358058	Nta01g27340/Nta05g25980/Nta22g13450	3	4
GO:0009642	response to light intensity	7/123	388/23701	0.00418398	0.0494392	0.0358058	Nta04g00630/Nta06g13060/Nta14g17860/Nta05g03970/Nta05g14760/Nta12g14290/Nta06g06140	7	4
GO:0071555	cell wall organization	7/123	396/23701	0.00467146	0.0494392	0.0358058	Nta02g31340/Nta04g20970/Nta01g18840/Nta03g30040/Nta08g13820/Nta07g16360/Nta05g25980	7	4
GO:0009664	plant-type cell wall organization	6/123	299/23701	0.00475527	0.0494392	0.0358058	Nta02g31340/Nta04g20970/Nta01g18840/Nta03g30040/Nta08g13820/Nta07g16360	6	4
GO:0006026	aminoglycan catabolic process	2/123	20/23701	0.00477463	0.0494392	0.0358058	Nta06g13060/Nta05g14760	2	4
GO:0015808	L-alanine transport	2/123	20/23701	0.00477463	0.0494392	0.0358058	Nta04g15940/Nta03g35070	2	4
GO:0019388	galactose catabolic process	2/123	20/23701	0.00477463	0.0494392	0.0358058	Nta04g17960/Nta03g32850	2	4
GO:0032328	alanine transport	2/123	20/23701	0.00477463	0.0494392	0.0358058	Nta04g15940/Nta03g35070	2	4
GO:0048829	root cap development	2/123	20/23701	0.00477463	0.0494392	0.0358058	Nta17g05760/Nta18g05450	2	4
GO:0005996	monosaccharide metabolic process	5/123	210/23701	0.00483553	0.0494392	0.0358058	Nta08g17280/Nta04g17960/Nta03g32850/Nta07g19680/Nta02g10040	5	4
GO:0031669	cellular response to nutrient levels	7/123	403/23701	0.00513219	0.0496191	0.0359361	Nta08g17280/Nta24g00030/Nta05g03970/Nta04g20740/Nta07g19680/Nta03g30340/Nta06g06140	7	4
GO:0009065	glutamine family amino acid catabolic process	2/123	21/23701	0.00525939	0.0496191	0.0359361	Nta03g31350/Nta04g19600	2	4
GO:1901071	glucosamine-containing compound metabolic process	2/123	22/23701	0.00576579	0.0496191	0.0359361	Nta06g13060/Nta05g14760	2	4
GO:1901141	regulation of lignin biosynthetic process	2/123	22/23701	0.00576579	0.0496191	0.0359361	Nta14g17860/Nta05g25980	2	4
GO:0009809	lignin biosynthetic process	4/123	138/23701	0.00585421	0.0496191	0.0359361	Nta22g04240/Nta14g17860/Nta05g29800/Nta05g25980	4	4
GO:0042631	cellular response to water deprivation	3/123	71/23701	0.00603035	0.0496191	0.0359361	Nta04g00630/Nta06g13060/Nta05g14760	3	4
GO:0001736	establishment of planar polarity	2/123	23/23701	0.00629358	0.0496191	0.0359361	Nta17g05760/Nta18g05450	2	4
GO:0001738	morphogenesis of a polarized epithelium	2/123	23/23701	0.00629358	0.0496191	0.0359361	Nta17g05760/Nta18g05450	2	4
GO:0015698	inorganic anion transport	5/123	225/23701	0.00644352	0.0496191	0.0359361	Nta24g00030/Nta06g19200/Nta05g21110/Nta09g02460/Nta10g01650	5	4
GO:0009646	response to absence of light	4/123	142/23701	0.00646831	0.0496191	0.0359361	Nta04g00630/Nta14g17860/Nta05g03970/Nta06g06140	4	4
GO:0050777	negative regulation of immune response	3/123	73/23701	0.00651325	0.0496191	0.0359361	Nta11g05540/Nta12g01820/Nta18g23160	3	4
GO:0045089	positive regulation of innate immune response	5/123	227/23701	0.00668309	0.0496191	0.0359361	Nta11g05540/Nta06g13060/Nta12g01820/Nta05g01020/Nta05g14760	5	4
GO:0010120	camalexin biosynthetic process	2/123	24/23701	0.00684255	0.0496191	0.0359361	Nta04g03410/Nta03g03230	2	4
GO:0052031	modulation by symbiont of host defense response	2/123	24/23701	0.00684255	0.0496191	0.0359361	Nta06g13060/Nta05g14760	2	4
GO:0052167	perturbation of host innate immune response	2/123	24/23701	0.00684255	0.0496191	0.0359361	Nta06g13060/Nta05g14760	2	4
GO:0052173	response to defenses of other organism	2/123	24/23701	0.00684255	0.0496191	0.0359361	Nta06g13060/Nta05g14760	2	4
GO:0052200	response to host defenses	2/123	24/23701	0.00684255	0.0496191	0.0359361	Nta06g13060/Nta05g14760	2	4
GO:0052317	camalexin metabolic process	2/123	24/23701	0.00684255	0.0496191	0.0359361	Nta04g03410/Nta03g03230	2	4
GO:0052553	perturbation of host immune response	2/123	24/23701	0.00684255	0.0496191	0.0359361	Nta06g13060/Nta05g14760	2	4
GO:0052572	response to host immune response	2/123	24/23701	0.00684255	0.0496191	0.0359361	Nta06g13060/Nta05g14760	2	4
GO:0075136	response to host	2/123	24/23701	0.00684255	0.0496191	0.0359361	Nta06g13060/Nta05g14760	2	4
GO:0002239	response to oomycetes	4/123	145/23701	0.00695595	0.0496191	0.0359361	Nta12g28330/Nta14g17860/Nta01g27340/Nta22g13450	4	4
GO:0009407	toxin catabolic process	3/123	75/23701	0.00701856	0.0496191	0.0359361	Nta17g04930/Nta12g28330/Nta19g15110	3	4
GO:0071462	cellular response to water stimulus	3/123	75/23701	0.00701856	0.0496191	0.0359361	Nta04g00630/Nta06g13060/Nta05g14760	3	4
GO:1903825	organic acid transmembrane transport	6/123	326/23701	0.0071705	0.0496191	0.0359361	Nta04g15940/Nta03g35070/Nta17g05760/Nta18g05450/Nta09g02460/Nta10g01650	6	4
GO:1905039	carboxylic acid transmembrane transport	6/123	326/23701	0.0071705	0.0496191	0.0359361	Nta04g15940/Nta03g35070/Nta17g05760/Nta18g05450/Nta09g02460/Nta10g01650	6	4
GO:0008645	hexose transmembrane transport	3/123	76/23701	0.0072797	0.0496191	0.0359361	Nta04g07860/Nta04g22160/Nta03g28790	3	4
GO:0046323	glucose import	3/123	76/23701	0.0072797	0.0496191	0.0359361	Nta04g07860/Nta04g22160/Nta03g28790	3	4
GO:1904659	glucose transmembrane transport	3/123	76/23701	0.0072797	0.0496191	0.0359361	Nta04g07860/Nta04g22160/Nta03g28790	3	4
GO:0010200	response to chitin	15/172	315/23701	1.09095e-08	4.75111e-06	3.73795e-06	Nta02g12740/Nta18g17470/Nta01g04080/Nta00g07730/Nta24g02070/Nta01g27010/Nta03g14500/Nta23g02180/Nta03g30340/Nta12g04570/Nta04g13990/Nta22g13140/Nta10g21070/Nta09g24810/Nta17g17900	15	5
GO:0009642	response to light intensity	16/172	388/23701	2.62285e-08	7.61499e-06	5.99113e-06	Nta22g00500/Nta02g22030/Nta24g10750/Nta14g06490/Nta11g07210/Nta04g00630/Nta12g14290/Nta06g06140/Nta04g32130/Nta03g17140/Nta01g09190/Nta15g16550/Nta20g00720/Nta05g03970/Nta23g12740/Nta06g13060	16	5
GO:0080167	response to karrikin	11/172	268/23701	4.45548e-06	0.00097018	0.000763294	Nta22g00500/Nta14g06490/Nta12g14290/Nta20g09350/Nta05g14960/Nta23g22100/Nta12g28330/Nta01g09240/Nta06g13470/Nta18g03880/Nta04g00720	11	5
GO:0009646	response to absence of light	8/172	142/23701	9.60136e-06	0.00146737	0.00115446	Nta24g10750/Nta11g07210/Nta04g00630/Nta06g06140/Nta04g32130/Nta03g17140/Nta15g16550/Nta05g03970	8	5
GO:0043648	dicarboxylic acid metabolic process	8/172	143/23701	1.01081e-05	0.00146737	0.00115446	Nta04g19600/Nta16g12960/Nta03g31350/Nta14g01260/Nta12g12260/Nta00g11420/Nta01g29520/Nta09g02940	8	5
GO:2000068	regulation of defense response to insect	4/172	20/23701	1.18505e-05	0.00147454	0.0011601	Nta04g32130/Nta03g17140/Nta24g02070/Nta23g02180	4	5
GO:0016598	protein arginylation	3/172	10/23701	4.34132e-05	0.00420144	0.0033055	Nta23g19450/Nta17g02240/Nta18g02140	3	5
GO:0033523	histone H2B ubiquitination	3/172	10/23701	4.34132e-05	0.00420144	0.0033055	Nta12g16840/Nta11g18240/Nta06g20240	3	5
GO:0042542	response to hydrogen peroxide	9/172	230/23701	4.87375e-05	0.00424503	0.0033398	Nta11g07210/Nta04g00630/Nta15g08040/Nta04g32130/Nta03g17140/Nta03g14500/Nta04g13990/Nta05g20200/Nta06g18270	9	5
GO:0009864	induced systemic resistance, jasmonic acid mediated signaling pathway	4/172	31/23701	7.23128e-05	0.00572586	0.00450485	Nta18g17470/Nta04g32130/Nta03g17140/Nta17g17900	4	5
GO:0016574	histone ubiquitination	3/172	17/23701	0.000236973	0.0143391	0.0112813	Nta12g16840/Nta11g18240/Nta06g20240	3	5
GO:0006596	polyamine biosynthetic process	4/172	42/23701	0.000241737	0.0143391	0.0112813	Nta20g19330/Nta00g01610/Nta20g09350/Nta23g22100	4	5
GO:0006006	glucose metabolic process	5/172	77/23701	0.000246025	0.0143391	0.0112813	Nta03g32850/Nta01g01430/Nta05g20200/Nta04g17960/Nta06g18270	5	5
GO:0019318	hexose metabolic process	6/172	120/23701	0.000246942	0.0143391	0.0112813	Nta11g13240/Nta03g32850/Nta01g01430/Nta05g20200/Nta04g17960/Nta06g18270	6	5
GO:0006107	oxaloacetate metabolic process	3/172	18/23701	0.000282854	0.0153979	0.0121143	Nta12g12260/Nta00g11420/Nta01g29520	3	5
GO:0006734	NADH metabolic process	3/172	21/23701	0.000453705	0.0217955	0.0171477	Nta12g12260/Nta00g11420/Nta01g29520	3	5
GO:0009963	positive regulation of flavonoid biosynthetic process	3/172	21/23701	0.000453705	0.0217955	0.0171477	Nta24g02070/Nta05g29800/Nta23g02180	3	5
GO:0006099	tricarboxylic acid cycle	4/172	50/23701	0.000475447	0.0217955	0.0171477	Nta16g12960/Nta12g12260/Nta00g11420/Nta01g29520	4	5
GO:0006595	polyamine metabolic process	4/172	53/23701	0.0005944	0.0246033	0.0193568	Nta20g19330/Nta00g01610/Nta20g09350/Nta23g22100	4	5
GO:0009682	induced systemic resistance	4/172	53/23701	0.0005944	0.0246033	0.0193568	Nta18g17470/Nta04g32130/Nta03g17140/Nta17g17900	4	5
GO:0006101	citrate metabolic process	4/172	54/23701	0.000638349	0.0246033	0.0193568	Nta16g12960/Nta12g12260/Nta00g11420/Nta01g29520	4	5
GO:0010043	response to zinc ion	5/172	95/23701	0.000649686	0.0246033	0.0193568	Nta12g12260/Nta00g11420/Nta12g28330/Nta01g29520/Nta04g00720	5	5
GO:0045333	cellular respiration	6/172	146/23701	0.000702135	0.0254817	0.0200478	Nta16g12960/Nta12g12260/Nta00g11420/Nta01g01230/Nta01g29520/Nta03g15340	6	5
GO:0016999	antibiotic metabolic process	6/172	149/23701	0.000780922	0.0266815	0.0209918	Nta16g12960/Nta15g08040/Nta12g12260/Nta00g11420/Nta01g29520/Nta04g03400	6	5
GO:0015980	energy derivation by oxidation of organic compounds	7/172	208/23701	0.000835285	0.0266815	0.0209918	Nta16g12960/Nta12g12260/Nta09g00560/Nta00g11420/Nta01g01230/Nta01g29520/Nta03g15340	7	5
GO:0046496	nicotinamide nucleotide metabolic process	6/172	151/23701	0.000837124	0.0266815	0.0209918	Nta12g12260/Nta00g11420/Nta01g29520/Nta01g01430/Nta05g20200/Nta06g18270	6	5
GO:0009625	response to insect	5/172	101/23701	0.000857729	0.0266815	0.0209918	Nta06g28270/Nta11g07210/Nta04g00630/Nta04g32130/Nta03g17140	5	5
GO:0019362	pyridine nucleotide metabolic process	6/172	153/23701	0.000896398	0.0269228	0.0211817	Nta12g12260/Nta00g11420/Nta01g29520/Nta01g01430/Nta05g20200/Nta06g18270	6	5
GO:0006749	glutathione metabolic process	5/172	104/23701	0.000978635	0.028413	0.0223541	Nta17g04850/Nta24g04110/Nta23g03810/Nta12g28330/Nta04g00720	5	5
GO:0072350	tricarboxylic acid metabolic process	4/172	62/23701	0.00107647	0.0302454	0.0237957	Nta16g12960/Nta12g12260/Nta00g11420/Nta01g29520	4	5
GO:0072524	pyridine-containing compound metabolic process	6/172	161/23701	0.00116646	0.0317496	0.0249791	Nta12g12260/Nta00g11420/Nta01g29520/Nta01g01430/Nta05g20200/Nta06g18270	6	5
GO:0006108	malate metabolic process	3/172	32/23701	0.0015958	0.0408807	0.0321631	Nta12g12260/Nta00g11420/Nta01g29520	3	5
GO:0043928	exonucleolytic catabolism of deadenylated mRNA	3/172	32/23701	0.0015958	0.0408807	0.0321631	Nta11g14430/Nta12g13770/Nta14g07480	3	5
GO:0009698	phenylpropanoid metabolic process	8/172	301/23701	0.00164973	0.0410546	0.0322999	Nta23g19450/Nta17g02240/Nta18g02140/Nta05g29800/Nta06g25200/Nta05g29540/Nta13g16340/Nta14g15320	8	5
GO:0009060	aerobic respiration	5/172	123/23701	0.00205953	0.0448917	0.0353187	Nta16g12960/Nta12g12260/Nta00g11420/Nta01g29520/Nta03g15340	5	5
GO:0019674	NAD metabolic process	3/172	35/23701	0.00207248	0.0448917	0.0353187	Nta12g12260/Nta00g11420/Nta01g29520	3	5
GO:0000302	response to reactive oxygen species	10/172	465/23701	0.00218419	0.0448917	0.0353187	Nta11g07210/Nta04g00630/Nta15g08040/Nta04g32130/Nta03g17140/Nta03g14500/Nta04g13990/Nta05g20200/Nta06g18270/Nta04g03400	10	5
GO:0015752	D-ribose transmembrane transport	2/172	10/23701	0.00226778	0.0448917	0.0353187	Nta01g02750/Nta02g14010	2	5
GO:0015753	D-xylose transmembrane transport	2/172	10/23701	0.00226778	0.0448917	0.0353187	Nta01g02750/Nta02g14010	2	5
GO:0015757	galactose transmembrane transport	2/172	10/23701	0.00226778	0.0448917	0.0353187	Nta01g02750/Nta02g14010	2	5
GO:0015795	sorbitol transmembrane transport	2/172	10/23701	0.00226778	0.0448917	0.0353187	Nta01g02750/Nta02g14010	2	5
GO:0015797	mannitol transmembrane transport	2/172	10/23701	0.00226778	0.0448917	0.0353187	Nta01g02750/Nta02g14010	2	5
GO:1900367	positive regulation of defense response to insect	2/172	10/23701	0.00226778	0.0448917	0.0353187	Nta04g32130/Nta03g17140	2	5
GO:0046898	response to cycloheximide	3/172	37/23701	0.00243441	0.0471193	0.0370713	Nta23g19450/Nta17g02240/Nta18g02140	3	5
GO:0002831	regulation of response to biotic stimulus	10/172	480/23701	0.00274421	0.0479136	0.0376962	Nta11g07210/Nta04g00630/Nta18g17470/Nta04g32130/Nta03g17140/Nta24g02070/Nta23g02180/Nta22g04120/Nta06g13060/Nta17g17900	10	5
GO:0006751	glutathione catabolic process	2/172	11/23701	0.00275853	0.0479136	0.0376962	Nta24g04110/Nta23g03810	2	5
GO:0009309	amine biosynthetic process	4/172	80/23701	0.002759	0.0479136	0.0376962	Nta20g19330/Nta00g01610/Nta20g09350/Nta23g22100	4	5
GO:0042401	biogenic amine biosynthetic process	4/172	80/23701	0.002759	0.0479136	0.0376962	Nta20g19330/Nta00g01610/Nta20g09350/Nta23g22100	4	5
GO:0060992	response to fungicide	3/172	39/23701	0.00283313	0.0479136	0.0376962	Nta23g19450/Nta17g02240/Nta18g02140	3	5
GO:0006094	gluconeogenesis	3/172	40/23701	0.00304666	0.0479136	0.0376962	Nta01g01430/Nta05g20200/Nta06g18270	3	5
GO:0000289	nuclear-transcribed mRNA poly(A) tail shortening	3/172	41/23701	0.00326982	0.0479136	0.0376962	Nta11g14430/Nta12g13770/Nta14g07480	3	5
GO:0006995	cellular response to nitrogen starvation	3/172	41/23701	0.00326982	0.0479136	0.0376962	Nta24g10750/Nta06g06140/Nta05g03970	3	5
GO:0009094	L-phenylalanine biosynthetic process	2/172	12/23701	0.00329449	0.0479136	0.0376962	Nta14g06490/Nta12g14290	2	5
GO:0015750	pentose transmembrane transport	2/172	12/23701	0.00329449	0.0479136	0.0376962	Nta01g02750/Nta02g14010	2	5
GO:0015793	glycerol transmembrane transport	2/172	12/23701	0.00329449	0.0479136	0.0376962	Nta01g02750/Nta02g14010	2	5
GO:0033499	galactose catabolic process via UDP-galactose	2/172	12/23701	0.00329449	0.0479136	0.0376962	Nta03g32850/Nta04g17960	2	5
GO:1902223	erythrose 4-phosphate/phosphoenolpyruvate family amino acid biosynthetic process	2/172	12/23701	0.00329449	0.0479136	0.0376962	Nta14g06490/Nta12g14290	2	5
GO:2000010	positive regulation of protein localization to cell surface	2/172	12/23701	0.00329449	0.0479136	0.0376962	Nta14g20100/Nta13g21590	2	5
GO:0006575	cellular modified amino acid metabolic process	6/172	198/23701	0.00330059	0.0479136	0.0376962	Nta17g04850/Nta14g01260/Nta24g04110/Nta23g03810/Nta12g28330/Nta04g00720	6	5
GO:0006364	rRNA processing	17/64	365/23701	7.59613e-17	7.48219e-15	4.3178e-15	Nta07g11490/Nta08g09040/Nta01g12190/Nta09g10930/Nta24g12240/Nta10g08730/Nta06g26620/Nta06g12860/Nta05g14440/Nta22g12760/Nta01g26650/Nta02g24920/Nta23g15940/Nta20g05310/Nta06g01810/Nta12g00870/Nta14g17670	17	6
GO:0016072	rRNA metabolic process	17/64	396/23701	2.95058e-16	1.93755e-14	1.11811e-14	Nta07g11490/Nta08g09040/Nta01g12190/Nta09g10930/Nta24g12240/Nta10g08730/Nta06g26620/Nta06g12860/Nta05g14440/Nta22g12760/Nta01g26650/Nta02g24920/Nta23g15940/Nta20g05310/Nta06g01810/Nta12g00870/Nta14g17670	17	6
GO:0042255	ribosome assembly	11/64	181/23701	1.98564e-12	9.7793e-11	5.64341e-11	Nta11g05000/Nta12g02330/Nta17g03450/Nta18g10340/Nta18g03330/Nta03g11980/Nta18g01070/Nta17g09500/Nta23g15940/Nta20g05310/Nta18g09090	11	6
GO:0042273	ribosomal large subunit biogenesis	11/64	193/23701	4.00267e-12	1.57705e-10	9.1008e-11	Nta11g05000/Nta12g02330/Nta17g03450/Nta18g10340/Nta18g03330/Nta24g12240/Nta18g01070/Nta17g09500/Nta06g01810/Nta14g17670/Nta18g09090	11	6
GO:0000027	ribosomal large subunit assembly	8/64	88/23701	9.74718e-11	3.20032e-09	1.84683e-09	Nta11g05000/Nta12g02330/Nta17g03450/Nta18g10340/Nta18g03330/Nta18g01070/Nta17g09500/Nta18g09090	8	6
GO:0140694	non-membrane-bounded organelle assembly	11/64	290/23701	3.18659e-10	8.96799e-09	5.17522e-09	Nta11g05000/Nta12g02330/Nta17g03450/Nta18g10340/Nta18g03330/Nta03g11980/Nta18g01070/Nta17g09500/Nta23g15940/Nta20g05310/Nta18g09090	11	6
GO:0042274	ribosomal small subunit biogenesis	9/64	160/23701	4.65574e-10	1.14648e-08	6.61605e-09	Nta01g12190/Nta03g11980/Nta06g26620/Nta22g12760/Nta01g26650/Nta02g24920/Nta23g15940/Nta20g05310/Nta12g00870	9	6
GO:0022618	protein-RNA complex assembly	11/64	380/23701	5.41552e-09	1.1854e-07	6.84065e-08	Nta11g05000/Nta12g02330/Nta17g03450/Nta18g10340/Nta18g03330/Nta03g11980/Nta18g01070/Nta17g09500/Nta23g15940/Nta20g05310/Nta18g09090	11	6
GO:0071826	protein-RNA complex organization	11/64	391/23701	7.27564e-09	1.4333e-07	8.27126e-08	Nta11g05000/Nta12g02330/Nta17g03450/Nta18g10340/Nta18g03330/Nta03g11980/Nta18g01070/Nta17g09500/Nta23g15940/Nta20g05310/Nta18g09090	11	6
GO:0000462	maturation of SSU-rRNA from tricistronic rRNA transcript (SSU-rRNA, 5.8S rRNA, LSU-rRNA)	7/64	101/23701	1.05238e-08	1.76116e-07	1.01633e-07	Nta01g12190/Nta22g12760/Nta01g26650/Nta02g24920/Nta23g15940/Nta20g05310/Nta12g00870	7	6
GO:0070925	organelle assembly	11/64	406/23701	1.07279e-08	1.76116e-07	1.01633e-07	Nta11g05000/Nta12g02330/Nta17g03450/Nta18g10340/Nta18g03330/Nta03g11980/Nta18g01070/Nta17g09500/Nta23g15940/Nta20g05310/Nta18g09090	11	6
GO:0030490	maturation of SSU-rRNA	7/64	114/23701	2.44957e-08	3.71205e-07	2.14214e-07	Nta01g12190/Nta22g12760/Nta01g26650/Nta02g24920/Nta23g15940/Nta20g05310/Nta12g00870	7	6
GO:0071277	cellular response to calcium ion	4/64	18/23701	1.43775e-07	2.02312e-06	1.16749e-06	Nta18g11140/Nta11g22540/Nta21g09280/Nta17g11890	4	6
GO:0051131	chaperone-mediated protein complex assembly	4/64	19/23701	1.81746e-07	2.38693e-06	1.37744e-06	Nta18g11140/Nta11g22540/Nta21g09280/Nta17g11890	4	6
GO:0006414	translational elongation	4/64	33/23701	1.8651e-06	2.2964e-05	1.3252e-05	Nta04g03550/Nta14g04610/Nta06g01720/Nta13g05140	4	6
GO:0009955	adaxial/abaxial pattern specification	5/64	102/23701	8.33582e-06	9.65974e-05	5.57442e-05	Nta11g05000/Nta12g02330/Nta12g12830/Nta17g09500/Nta18g09090	5	6
GO:0043628	regulatory ncRNA 3'-end processing	4/64	52/23701	1.1874e-05	0.000123114	7.10464e-05	Nta06g12860/Nta05g14440/Nta22g12760/Nta01g26650	4	6
GO:0051592	response to calcium ion	4/64	52/23701	1.1874e-05	0.000123114	7.10464e-05	Nta18g11140/Nta11g22540/Nta21g09280/Nta17g11890	4	6
GO:0060211	regulation of nuclear-transcribed mRNA poly(A) tail shortening	3/64	21/23701	2.41226e-05	0.000226293	0.000130589	Nta19g09660/Nta24g13960/Nta07g21730	3	6
GO:1900151	regulation of nuclear-transcribed mRNA catabolic process, deadenylation-dependent decay	3/64	21/23701	2.41226e-05	0.000226293	0.000130589	Nta19g09660/Nta24g13960/Nta07g21730	3	6
GO:0061077	chaperone-mediated protein folding	5/64	132/23701	2.90916e-05	0.000260502	0.00015033	Nta18g11140/Nta11g22540/Nta21g09280/Nta01g28060/Nta17g11890	5	6
GO:0000154	rRNA modification	4/64	72/23701	4.33345e-05	0.000371169	0.000214193	Nta09g10930/Nta10g08730/Nta06g12860/Nta05g14440	4	6
GO:0006446	regulation of translational initiation	3/64	30/23701	7.23706e-05	0.000570552	0.000329253	Nta19g09660/Nta24g13960/Nta07g21730	3	6
GO:0009965	leaf morphogenesis	6/64	260/23701	7.24051e-05	0.000570552	0.000329253	Nta07g11490/Nta11g05000/Nta08g09040/Nta12g02330/Nta17g09500/Nta18g09090	6	6
GO:0003002	regionalization	7/64	414/23701	0.000124316	0.000941933	0.000543568	Nta07g11490/Nta11g05000/Nta08g09040/Nta12g02330/Nta12g12830/Nta17g09500/Nta18g09090	7	6
GO:0000289	nuclear-transcribed mRNA poly(A) tail shortening	3/64	41/23701	0.000186033	0.00135735	0.000783297	Nta19g09660/Nta24g13960/Nta07g21730	3	6
GO:0007389	pattern specification process	7/64	480/23701	0.00030681	0.00215863	0.00124569	Nta07g11490/Nta11g05000/Nta08g09040/Nta12g02330/Nta12g12830/Nta17g09500/Nta18g09090	7	6
GO:0050779	RNA destabilization	4/64	125/23701	0.000366816	0.00239841	0.00138407	Nta19g09660/Nta24g13960/Nta24g12530/Nta07g21730	4	6
GO:0061157	mRNA destabilization	4/64	125/23701	0.000366816	0.00239841	0.00138407	Nta19g09660/Nta24g13960/Nta24g12530/Nta07g21730	4	6
GO:0000461	endonucleolytic cleavage to generate mature 3'-end of SSU-rRNA from (SSU-rRNA, 5.8S rRNA, LSU-rRNA)	2/64	11/23701	0.000388643	0.00239841	0.00138407	Nta22g12760/Nta01g26650	2	6
GO:0061014	positive regulation of mRNA catabolic process	4/64	127/23701	0.00038959	0.00239841	0.00138407	Nta19g09660/Nta24g13960/Nta24g12530/Nta07g21730	4	6
GO:0006457	protein folding	5/64	234/23701	0.000426581	0.00254656	0.00146956	Nta18g11140/Nta11g22540/Nta21g09280/Nta01g28060/Nta17g11890	5	6
GO:0031123	RNA 3'-end processing	4/64	133/23701	0.000463974	0.00268832	0.00155137	Nta06g12860/Nta05g14440/Nta22g12760/Nta01g26650	4	6
GO:0000028	ribosomal small subunit assembly	3/64	62/23701	0.000633888	0.00351463	0.00202822	Nta03g11980/Nta23g15940/Nta20g05310	3	6
GO:0043488	regulation of mRNA stability	4/64	145/23701	0.000642268	0.00351463	0.00202822	Nta19g09660/Nta24g13960/Nta24g12530/Nta07g21730	4	6
GO:0061013	regulation of mRNA catabolic process	4/64	147/23701	0.000676105	0.0035998	0.00207736	Nta19g09660/Nta24g13960/Nta24g12530/Nta07g21730	4	6
GO:0000470	maturation of LSU-rRNA	3/64	64/23701	0.000695638	0.00360634	0.00208113	Nta24g12240/Nta06g01810/Nta14g17670	3	6
GO:1903313	positive regulation of mRNA metabolic process	4/64	152/23701	0.000766201	0.0038703	0.00223346	Nta19g09660/Nta24g13960/Nta24g12530/Nta07g21730	4	6
GO:1902075	cellular response to salt	4/64	160/23701	0.000927536	0.00456811	0.00263615	Nta18g11140/Nta11g22540/Nta21g09280/Nta17g11890	4	6
GO:0043487	regulation of RNA stability	4/64	163/23701	0.000993769	0.00477494	0.00275551	Nta19g09660/Nta24g13960/Nta24g12530/Nta07g21730	4	6
GO:0009408	response to heat	6/64	458/23701	0.0014662	0.00687717	0.00396866	Nta17g03840/Nta18g11140/Nta11g22540/Nta21g09280/Nta01g28060/Nta17g11890	6	6
GO:0017148	negative regulation of translation	4/64	186/23701	0.0016163	0.00740492	0.00427321	Nta19g09660/Nta24g13960/Nta24g12530/Nta07g21730	4	6
GO:0034249	negative regulation of amide metabolic process	4/64	188/23701	0.00168077	0.00752528	0.00434267	Nta19g09660/Nta24g13960/Nta24g12530/Nta07g21730	4	6
GO:0000288	nuclear-transcribed mRNA catabolic process, deadenylation-dependent decay	3/64	89/23701	0.00180731	0.007912	0.00456583	Nta19g09660/Nta24g13960/Nta07g21730	3	6
GO:0031126	sno(s)RNA 3'-end processing	2/64	24/23701	0.00190664	0.0081654	0.00471207	Nta06g12860/Nta05g14440	2	6
GO:0000447	endonucleolytic cleavage in ITS1 to separate SSU-rRNA from 5.8S rRNA and LSU-rRNA from tricistronic rRNA transcript (SSU-rRNA, 5.8S rRNA, LSU-rRNA)	2/64	25/23701	0.00206884	0.00863334	0.0049821	Nta22g12760/Nta01g26650	2	6
GO:0010016	shoot system morphogenesis	6/64	492/23701	0.00210355	0.00863334	0.0049821	Nta07g11490/Nta11g05000/Nta08g09040/Nta12g02330/Nta17g09500/Nta18g09090	6	6
GO:0071248	cellular response to metal ion	4/64	208/23701	0.00242691	0.00975716	0.00563064	Nta18g11140/Nta11g22540/Nta21g09280/Nta17g11890	4	6
GO:0031125	rRNA 3'-end processing	2/64	28/23701	0.00259318	0.0102171	0.00589607	Nta22g12760/Nta01g26650	2	6
GO:0043144	sno(s)RNA processing	2/64	30/23701	0.00297387	0.0114357	0.00659926	Nta06g12860/Nta05g14440	2	6
GO:0006402	mRNA catabolic process	4/64	221/23701	0.00301855	0.0114357	0.00659926	Nta19g09660/Nta24g13960/Nta24g12530/Nta07g21730	4	6
GO:0000479	endonucleolytic cleavage of tricistronic rRNA transcript (SSU-rRNA, 5.8S rRNA, LSU-rRNA)	2/64	31/23701	0.00317345	0.0117306	0.00676947	Nta22g12760/Nta01g26650	2	6
GO:0006413	translational initiation	3/64	109/23701	0.0032155	0.0117306	0.00676947	Nta19g09660/Nta24g13960/Nta07g21730	3	6
GO:1903311	regulation of mRNA metabolic process	4/64	244/23701	0.00429451	0.0153821	0.00887668	Nta19g09660/Nta24g13960/Nta24g12530/Nta07g21730	4	6
GO:0000463	maturation of LSU-rRNA from tricistronic rRNA transcript (SSU-rRNA, 5.8S rRNA, LSU-rRNA)	2/64	38/23701	0.00473978	0.0166739	0.00962212	Nta24g12240/Nta14g17670	2	6
GO:0031331	positive regulation of cellular catabolic process	4/64	254/23701	0.00494797	0.0171009	0.00986853	Nta19g09660/Nta24g13960/Nta24g12530/Nta07g21730	4	6
GO:0000466	maturation of 5.8S rRNA from tricistronic rRNA transcript (SSU-rRNA, 5.8S rRNA, LSU-rRNA)	2/64	41/23701	0.00549995	0.0186809	0.0107803	Nta22g12760/Nta01g26650	2	6
GO:0016074	sno(s)RNA metabolic process	2/64	42/23701	0.00576495	0.0192491	0.0111082	Nta06g12860/Nta05g14440	2	6
GO:0071241	cellular response to inorganic substance	4/64	267/23701	0.00589329	0.0193496	0.0111662	Nta18g11140/Nta11g22540/Nta21g09280/Nta17g11890	4	6
GO:0009896	positive regulation of catabolic process	4/64	270/23701	0.00612738	0.0197884	0.0114195	Nta19g09660/Nta24g13960/Nta24g12530/Nta07g21730	4	6
GO:0031167	rRNA methylation	2/64	44/23701	0.00631217	0.0200564	0.0115741	Nta06g12860/Nta05g14440	2	6
GO:0006401	RNA catabolic process	4/64	278/23701	0.00678175	0.0212064	0.0122377	Nta19g09660/Nta24g13960/Nta24g12530/Nta07g21730	4	6
GO:0000956	nuclear-transcribed mRNA catabolic process	3/64	147/23701	0.00738854	0.0227429	0.0131244	Nta19g09660/Nta24g13960/Nta07g21730	3	6
GO:0006913	nucleocytoplasmic transport	4/64	290/23701	0.00784776	0.0233497	0.0134746	Nta11g05000/Nta12g02330/Nta17g09500/Nta18g09090	4	6
GO:0051169	nuclear transport	4/64	290/23701	0.00784776	0.0233497	0.0134746	Nta11g05000/Nta12g02330/Nta17g09500/Nta18g09090	4	6
GO:0006417	regulation of translation	4/64	291/23701	0.00794128	0.0233497	0.0134746	Nta19g09660/Nta24g13960/Nta24g12530/Nta07g21730	4	6
GO:0010588	cotyledon vascular tissue pattern formation	2/64	50/23701	0.00808935	0.0234353	0.013524	Nta07g11490/Nta08g09040	2	6
GO:0034248	regulation of amide metabolic process	4/64	304/23701	0.00922449	0.0263366	0.0151983	Nta19g09660/Nta24g13960/Nta24g12530/Nta07g21730	4	6
GO:0000460	maturation of 5.8S rRNA	2/64	56/23701	0.0100645	0.0283244	0.0163454	Nta22g12760/Nta01g26650	2	6
GO:0010305	leaf vascular tissue pattern formation	2/64	59/23701	0.0111243	0.0308659	0.017812	Nta07g11490/Nta08g09040	2	6
GO:0048826	cotyledon morphogenesis	2/64	64/23701	0.0129946	0.0355548	0.0205178	Nta07g11490/Nta08g09040	2	6
GO:0008283	cell population proliferation	4/64	353/23701	0.0152548	0.041167	0.0237565	Nta11g05000/Nta12g02330/Nta17g09500/Nta18g09090	4	6
GO:0031329	regulation of cellular catabolic process	4/64	368/23701	0.0175012	0.0465911	0.0268867	Nta19g09660/Nta24g13960/Nta24g12530/Nta07g21730	4	6
GO:1902600	proton transmembrane transport	46/700	236/23701	1.26201e-24	9.76794e-22	7.45913e-22	Nta19g10540/Nta13g16670/Nta14g15870/Nta24g13370/Nta01g01840/Nta07g24820/Nta24g16710/Nta14g13410/Nta15g12900/Nta02g14710/Nta02g14910/Nta20g02740/Nta19g06560/Nta23g22080/Nta12g08840/Nta01g02100/Nta16g01730/Nta11g00530/Nta23g14720/Nta18g13930/Nta19g06090/Nta05g18620/Nta12g05160/Nta06g16690/Nta02g03890/Nta12g32060/Nta23g00510/Nta24g17030/Nta17g15330/Nta20g09310/Nta10g16640/Nta16g12120/Nta09g19600/Nta…	46	7
GO:0007035	vacuolar acidification	21/700	38/23701	1.00803e-22	3.90107e-20	2.97899e-20	Nta19g10540/Nta24g13370/Nta01g01840/Nta07g24820/Nta14g13410/Nta15g12900/Nta02g14710/Nta02g14910/Nta20g02740/Nta23g22080/Nta01g02100/Nta23g14720/Nta12g05160/Nta02g03890/Nta12g32060/Nta20g09310/Nta16g12120/Nta13g22240/Nta13g14630/Nta14g20720/Nta11g01980	21	7
GO:0051452	intracellular pH reduction	21/700	38/23701	1.00803e-22	3.90107e-20	2.97899e-20	Nta19g10540/Nta24g13370/Nta01g01840/Nta07g24820/Nta14g13410/Nta15g12900/Nta02g14710/Nta02g14910/Nta20g02740/Nta23g22080/Nta01g02100/Nta23g14720/Nta12g05160/Nta02g03890/Nta12g32060/Nta20g09310/Nta16g12120/Nta13g22240/Nta13g14630/Nta14g20720/Nta11g01980	21	7
GO:0009126	purine nucleoside monophosphate metabolic process	40/700	195/23701	1.97375e-22	4.38529e-20	3.34876e-20	Nta12g33010/Nta16g23520/Nta02g14710/Nta01g02100/Nta13g14470/Nta02g03120/Nta17g00890/Nta23g16590/Nta15g12270/Nta23g19460/Nta18g02120/Nta05g06540/Nta05g17610/Nta13g05230/Nta08g03660/Nta12g25710/Nta14g13100/Nta20g04780/Nta06g06640/Nta05g02130/Nta18g01030/Nta04g14610/Nta14g04530/Nta03g15340/Nta22g14600/Nta10g20570/Nta20g21310/Nta04g16120/Nta07g02810/Nta05g20200/Nta03g17560/Nta04g32560/Nta19g23840/Nta…	40	7
GO:0009167	purine ribonucleoside monophosphate metabolic process	40/700	195/23701	1.97375e-22	4.38529e-20	3.34876e-20	Nta12g33010/Nta16g23520/Nta02g14710/Nta01g02100/Nta13g14470/Nta02g03120/Nta17g00890/Nta23g16590/Nta15g12270/Nta23g19460/Nta18g02120/Nta05g06540/Nta05g17610/Nta13g05230/Nta08g03660/Nta12g25710/Nta14g13100/Nta20g04780/Nta06g06640/Nta05g02130/Nta18g01030/Nta04g14610/Nta14g04530/Nta03g15340/Nta22g14600/Nta10g20570/Nta20g21310/Nta04g16120/Nta07g02810/Nta05g20200/Nta03g17560/Nta04g32560/Nta19g23840/Nta…	40	7
GO:0072350	tricarboxylic acid metabolic process	25/700	62/23701	1.98301e-22	4.38529e-20	3.34876e-20	Nta02g34210/Nta14g00090/Nta16g23340/Nta18g19290/Nta17g20980/Nta23g21370/Nta13g15850/Nta07g03000/Nta11g12670/Nta14g10690/Nta20g08680/Nta14g19390/Nta12g01350/Nta02g10390/Nta21g13220/Nta13g00060/Nta01g22440/Nta19g22710/Nta11g27220/Nta11g06030/Nta03g17560/Nta13g20940/Nta04g32560/Nta01g29520/Nta07g11730	25	7
GO:0045333	cellular respiration	35/700	146/23701	3.71602e-22	7.19049e-20	5.4909e-20	Nta02g34210/Nta16g23340/Nta23g21370/Nta15g12270/Nta07g04170/Nta13g15850/Nta07g03000/Nta12g19120/Nta11g12670/Nta14g10690/Nta20g08680/Nta14g19390/Nta12g01350/Nta16g22580/Nta05g06540/Nta05g17610/Nta02g10390/Nta12g25710/Nta06g06640/Nta15g19010/Nta04g14610/Nta01g22440/Nta03g15340/Nta19g22710/Nta04g16120/Nta11g06030/Nta03g17560/Nta13g20940/Nta04g32560/Nta01g08920/Nta03g10920/Nta01g29520/Nta06g15810/Nta…	35	7
GO:0045851	pH reduction	21/700	40/23701	4.34985e-22	7.48175e-20	5.71332e-20	Nta19g10540/Nta24g13370/Nta01g01840/Nta07g24820/Nta14g13410/Nta15g12900/Nta02g14710/Nta02g14910/Nta20g02740/Nta23g22080/Nta01g02100/Nta23g14720/Nta12g05160/Nta02g03890/Nta12g32060/Nta20g09310/Nta16g12120/Nta13g22240/Nta13g14630/Nta14g20720/Nta11g01980	21	7
GO:0006101	citrate metabolic process	23/700	54/23701	2.1154e-21	3.27465e-19	2.50063e-19	Nta02g34210/Nta16g23340/Nta18g19290/Nta17g20980/Nta23g21370/Nta13g15850/Nta07g03000/Nta11g12670/Nta14g10690/Nta20g08680/Nta14g19390/Nta12g01350/Nta02g10390/Nta21g13220/Nta01g22440/Nta19g22710/Nta11g27220/Nta11g06030/Nta03g17560/Nta13g20940/Nta04g32560/Nta01g29520/Nta07g11730	23	7
GO:0009161	ribonucleoside monophosphate metabolic process	41/700	229/23701	1.24993e-20	1.759e-18	1.34323e-18	Nta12g33010/Nta16g23520/Nta02g14710/Nta01g02100/Nta13g14470/Nta02g03120/Nta17g00890/Nta23g16590/Nta15g12270/Nta23g19460/Nta01g21310/Nta18g02120/Nta05g06540/Nta05g17610/Nta13g05230/Nta08g03660/Nta12g25710/Nta14g13100/Nta20g04780/Nta06g06640/Nta05g02130/Nta18g01030/Nta04g14610/Nta14g04530/Nta03g15340/Nta22g14600/Nta10g20570/Nta20g21310/Nta04g16120/Nta07g02810/Nta05g20200/Nta03g17560/Nta04g32560/Nta…	41	7
GO:0072521	purine-containing compound metabolic process	56/700	441/23701	2.97757e-20	3.84106e-18	2.93316e-18	Nta12g33010/Nta18g00020/Nta16g23520/Nta02g14710/Nta14g00090/Nta01g02100/Nta22g17370/Nta13g14470/Nta02g03120/Nta17g00890/Nta23g16590/Nta15g12270/Nta23g19460/Nta11g12670/Nta14g10690/Nta12g01350/Nta09g26510/Nta18g02120/Nta05g06540/Nta05g17610/Nta13g05230/Nta08g03660/Nta10g22270/Nta12g25710/Nta14g13100/Nta21g08730/Nta20g04780/Nta06g06640/Nta05g02130/Nta18g01030/Nta04g14610/Nta13g00060/Nta14g04530/Nta…	56	7
GO:0009123	nucleoside monophosphate metabolic process	43/700	261/23701	3.97644e-20	4.73503e-18	3.61583e-18	Nta12g33010/Nta16g23520/Nta02g14710/Nta01g02100/Nta13g14470/Nta02g03120/Nta17g00890/Nta23g16590/Nta17g02960/Nta15g12270/Nta23g19460/Nta18g02920/Nta01g21310/Nta18g02120/Nta05g06540/Nta05g17610/Nta13g05230/Nta08g03660/Nta12g25710/Nta14g13100/Nta20g04780/Nta06g06640/Nta05g02130/Nta18g01030/Nta04g14610/Nta14g04530/Nta03g15340/Nta22g14600/Nta10g20570/Nta20g21310/Nta04g16120/Nta07g02810/Nta05g20200/Nta…	43	7
GO:0030641	regulation of cellular pH	24/700	69/23701	8.70068e-20	8.9791e-18	6.85674e-18	Nta19g10540/Nta24g13370/Nta01g01840/Nta07g24820/Nta14g13410/Nta15g12900/Nta11g18990/Nta02g14710/Nta02g14910/Nta20g02740/Nta23g22080/Nta12g17500/Nta01g02100/Nta23g14720/Nta12g05160/Nta02g03890/Nta12g32060/Nta20g09310/Nta16g12120/Nta13g22240/Nta13g14630/Nta14g20720/Nta11g01980/Nta24g04900	24	7
GO:0051453	regulation of intracellular pH	24/700	69/23701	8.70068e-20	8.9791e-18	6.85674e-18	Nta19g10540/Nta24g13370/Nta01g01840/Nta07g24820/Nta14g13410/Nta15g12900/Nta11g18990/Nta02g14710/Nta02g14910/Nta20g02740/Nta23g22080/Nta12g17500/Nta01g02100/Nta23g14720/Nta12g05160/Nta02g03890/Nta12g32060/Nta20g09310/Nta16g12120/Nta13g22240/Nta13g14630/Nta14g20720/Nta11g01980/Nta24g04900	24	7
GO:0015980	energy derivation by oxidation of organic compounds	38/700	208/23701	1.58518e-19	1.49724e-17	1.14334e-17	Nta02g34210/Nta16g23340/Nta23g21370/Nta15g12270/Nta07g04170/Nta13g15850/Nta07g03000/Nta12g19120/Nta11g12670/Nta14g10690/Nta20g08680/Nta14g19390/Nta15g18730/Nta12g01350/Nta16g22580/Nta05g06540/Nta05g17610/Nta16g16730/Nta02g10390/Nta12g25710/Nta09g00560/Nta06g06640/Nta15g19010/Nta04g14610/Nta01g22440/Nta03g15340/Nta19g22710/Nta04g16120/Nta11g06030/Nta03g17560/Nta13g20940/Nta04g32560/Nta01g08920/Nta…	38	7
GO:0046034	ATP metabolic process	36/700	185/23701	1.64425e-19	1.49724e-17	1.14334e-17	Nta12g33010/Nta16g23520/Nta02g14710/Nta01g02100/Nta13g14470/Nta02g03120/Nta17g00890/Nta23g16590/Nta15g12270/Nta05g06540/Nta05g17610/Nta13g05230/Nta08g03660/Nta12g25710/Nta14g13100/Nta20g04780/Nta06g06640/Nta05g02130/Nta18g01030/Nta04g14610/Nta14g04530/Nta03g15340/Nta22g14600/Nta10g20570/Nta20g21310/Nta04g16120/Nta07g02810/Nta05g20200/Nta03g17560/Nta04g32560/Nta19g23840/Nta05g11070/Nta01g08920/Nta…	36	7
GO:0006163	purine nucleotide metabolic process	51/700	395/23701	7.45381e-19	6.41028e-17	4.8951e-17	Nta12g33010/Nta16g23520/Nta02g14710/Nta14g00090/Nta01g02100/Nta13g14470/Nta02g03120/Nta17g00890/Nta23g16590/Nta15g12270/Nta23g19460/Nta11g12670/Nta14g10690/Nta12g01350/Nta18g02120/Nta05g06540/Nta05g17610/Nta13g05230/Nta08g03660/Nta12g25710/Nta14g13100/Nta20g04780/Nta06g06640/Nta05g02130/Nta18g01030/Nta04g14610/Nta13g00060/Nta14g04530/Nta03g15340/Nta22g14600/Nta10g20570/Nta20g21310/Nta04g16120/Nta…	51	7
GO:0009205	purine ribonucleoside triphosphate metabolic process	36/700	195/23701	1.01238e-18	8.24822e-17	6.29862e-17	Nta12g33010/Nta16g23520/Nta02g14710/Nta01g02100/Nta13g14470/Nta02g03120/Nta17g00890/Nta23g16590/Nta15g12270/Nta05g06540/Nta05g17610/Nta13g05230/Nta08g03660/Nta12g25710/Nta14g13100/Nta20g04780/Nta06g06640/Nta05g02130/Nta18g01030/Nta04g14610/Nta14g04530/Nta03g15340/Nta22g14600/Nta10g20570/Nta20g21310/Nta04g16120/Nta07g02810/Nta05g20200/Nta03g17560/Nta04g32560/Nta19g23840/Nta05g11070/Nta01g08920/Nta…	36	7
GO:0009144	purine nucleoside triphosphate metabolic process	36/700	197/23701	1.43552e-18	1.11109e-16	8.48465e-17	Nta12g33010/Nta16g23520/Nta02g14710/Nta01g02100/Nta13g14470/Nta02g03120/Nta17g00890/Nta23g16590/Nta15g12270/Nta05g06540/Nta05g17610/Nta13g05230/Nta08g03660/Nta12g25710/Nta14g13100/Nta20g04780/Nta06g06640/Nta05g02130/Nta18g01030/Nta04g14610/Nta14g04530/Nta03g15340/Nta22g14600/Nta10g20570/Nta20g21310/Nta04g16120/Nta07g02810/Nta05g20200/Nta03g17560/Nta04g32560/Nta19g23840/Nta05g11070/Nta01g08920/Nta…	36	7
GO:0009150	purine ribonucleotide metabolic process	45/700	314/23701	1.51631e-18	1.11774e-16	8.53544e-17	Nta12g33010/Nta16g23520/Nta02g14710/Nta01g02100/Nta13g14470/Nta02g03120/Nta17g00890/Nta23g16590/Nta15g12270/Nta23g19460/Nta14g10690/Nta12g01350/Nta18g02120/Nta05g06540/Nta05g17610/Nta13g05230/Nta08g03660/Nta12g25710/Nta14g13100/Nta20g04780/Nta06g06640/Nta05g02130/Nta18g01030/Nta04g14610/Nta14g04530/Nta03g15340/Nta22g14600/Nta10g20570/Nta20g21310/Nta04g16120/Nta07g02810/Nta05g20200/Nta11g06030/Nta…	45	7
GO:0009199	ribonucleoside triphosphate metabolic process	36/700	203/23701	3.98479e-18	2.80384e-16	2.14111e-16	Nta12g33010/Nta16g23520/Nta02g14710/Nta01g02100/Nta13g14470/Nta02g03120/Nta17g00890/Nta23g16590/Nta15g12270/Nta05g06540/Nta05g17610/Nta13g05230/Nta08g03660/Nta12g25710/Nta14g13100/Nta20g04780/Nta06g06640/Nta05g02130/Nta18g01030/Nta04g14610/Nta14g04530/Nta03g15340/Nta22g14600/Nta10g20570/Nta20g21310/Nta04g16120/Nta07g02810/Nta05g20200/Nta03g17560/Nta04g32560/Nta19g23840/Nta05g11070/Nta01g08920/Nta…	36	7
GO:0006885	regulation of pH	26/700	105/23701	3.57663e-17	2.40723e-15	1.83824e-15	Nta15g01800/Nta16g01800/Nta19g10540/Nta24g13370/Nta01g01840/Nta07g24820/Nta14g13410/Nta15g12900/Nta11g18990/Nta02g14710/Nta02g14910/Nta20g02740/Nta23g22080/Nta12g17500/Nta01g02100/Nta23g14720/Nta12g05160/Nta02g03890/Nta12g32060/Nta20g09310/Nta16g12120/Nta13g22240/Nta13g14630/Nta14g20720/Nta11g01980/Nta24g04900	26	7
GO:0009141	nucleoside triphosphate metabolic process	36/700	221/23701	6.84629e-17	4.41586e-15	3.3721e-15	Nta12g33010/Nta16g23520/Nta02g14710/Nta01g02100/Nta13g14470/Nta02g03120/Nta17g00890/Nta23g16590/Nta15g12270/Nta05g06540/Nta05g17610/Nta13g05230/Nta08g03660/Nta12g25710/Nta14g13100/Nta20g04780/Nta06g06640/Nta05g02130/Nta18g01030/Nta04g14610/Nta14g04530/Nta03g15340/Nta22g14600/Nta10g20570/Nta20g21310/Nta04g16120/Nta07g02810/Nta05g20200/Nta03g17560/Nta04g32560/Nta19g23840/Nta05g11070/Nta01g08920/Nta…	36	7
GO:0006099	tricarboxylic acid cycle	19/700	50/23701	8.76245e-17	5.42571e-15	4.14326e-15	Nta02g34210/Nta16g23340/Nta23g21370/Nta13g15850/Nta07g03000/Nta11g12670/Nta14g10690/Nta20g08680/Nta14g19390/Nta12g01350/Nta02g10390/Nta01g22440/Nta19g22710/Nta11g06030/Nta03g17560/Nta13g20940/Nta04g32560/Nta01g29520/Nta07g11730	19	7
GO:0019693	ribose phosphate metabolic process	47/700	385/23701	1.69865e-16	1.01135e-14	7.72301e-15	Nta12g33010/Nta16g23520/Nta02g14710/Nta01g02100/Nta13g14470/Nta02g03120/Nta17g00890/Nta23g16590/Nta15g12270/Nta23g19460/Nta14g10690/Nta12g01350/Nta18g02120/Nta05g06540/Nta05g17610/Nta13g05230/Nta08g03660/Nta12g25710/Nta14g13100/Nta20g04780/Nta06g06640/Nta05g02130/Nta18g01030/Nta04g14610/Nta14g04530/Nta03g15340/Nta22g14600/Nta10g20570/Nta20g21310/Nta04g16120/Nta07g02810/Nta05g20200/Nta11g06030/Nta…	47	7
GO:0009259	ribonucleotide metabolic process	45/700	361/23701	3.4499e-16	1.97794e-14	1.51042e-14	Nta12g33010/Nta16g23520/Nta02g14710/Nta01g02100/Nta13g14470/Nta02g03120/Nta17g00890/Nta23g16590/Nta15g12270/Nta23g19460/Nta14g10690/Nta12g01350/Nta18g02120/Nta05g06540/Nta05g17610/Nta13g05230/Nta08g03660/Nta12g25710/Nta14g13100/Nta20g04780/Nta06g06640/Nta05g02130/Nta18g01030/Nta04g14610/Nta14g04530/Nta03g15340/Nta22g14600/Nta10g20570/Nta20g21310/Nta04g16120/Nta07g02810/Nta05g20200/Nta11g06030/Nta…	45	7
GO:0009127	purine nucleoside monophosphate biosynthetic process	26/700	125/23701	3.42368e-15	1.82754e-13	1.39557e-13	Nta12g33010/Nta16g23520/Nta02g14710/Nta01g02100/Nta13g14470/Nta02g03120/Nta17g00890/Nta23g16590/Nta23g19460/Nta18g02120/Nta13g05230/Nta08g03660/Nta14g13100/Nta20g04780/Nta18g01030/Nta14g04530/Nta22g14600/Nta10g20570/Nta20g21310/Nta07g02810/Nta05g20200/Nta19g23840/Nta17g02220/Nta20g06780/Nta05g11070/Nta09g24310	26	7
GO:0009168	purine ribonucleoside monophosphate biosynthetic process	26/700	125/23701	3.42368e-15	1.82754e-13	1.39557e-13	Nta12g33010/Nta16g23520/Nta02g14710/Nta01g02100/Nta13g14470/Nta02g03120/Nta17g00890/Nta23g16590/Nta23g19460/Nta18g02120/Nta13g05230/Nta08g03660/Nta14g13100/Nta20g04780/Nta18g01030/Nta14g04530/Nta22g14600/Nta10g20570/Nta20g21310/Nta07g02810/Nta05g20200/Nta19g23840/Nta17g02220/Nta20g06780/Nta05g11070/Nta09g24310	26	7
GO:0034976	response to endoplasmic reticulum stress	30/700	197/23701	1.69019e-13	8.72136e-12	6.65992e-12	Nta09g12130/Nta23g00300/Nta06g13640/Nta21g07330/Nta20g16180/Nta05g16250/Nta10g09510/Nta18g20320/Nta02g27340/Nta17g21840/Nta10g04170/Nta14g02430/Nta15g00880/Nta01g14760/Nta16g07470/Nta16g00760/Nta24g00300/Nta13g03980/Nta02g26640/Nta15g07770/Nta24g01680/Nta09g05470/Nta01g14070/Nta11g10890/Nta23g01820/Nta16g06170/Nta12g29220/Nta12g09060/Nta02g14570/Nta15g19120	30	7
GO:0016999	antibiotic metabolic process	26/700	149/23701	2.73173e-13	1.3641e-11	1.04168e-11	Nta14g15840/Nta02g34210/Nta16g23340/Nta18g19290/Nta17g20980/Nta23g21370/Nta13g15850/Nta07g03000/Nta11g12670/Nta14g10690/Nta20g08680/Nta14g19390/Nta12g01350/Nta02g10390/Nta21g13220/Nta01g22440/Nta19g22710/Nta11g27220/Nta11g06030/Nta03g17560/Nta04g15100/Nta13g20940/Nta04g32560/Nta01g29520/Nta07g11730/Nta03g03200	26	7
GO:0009156	ribonucleoside monophosphate biosynthetic process	26/700	158/23701	1.1243e-12	5.35792e-11	4.09149e-11	Nta12g33010/Nta16g23520/Nta02g14710/Nta01g02100/Nta13g14470/Nta02g03120/Nta17g00890/Nta23g16590/Nta23g19460/Nta18g02120/Nta13g05230/Nta08g03660/Nta14g13100/Nta20g04780/Nta18g01030/Nta14g04530/Nta22g14600/Nta10g20570/Nta20g21310/Nta07g02810/Nta05g20200/Nta19g23840/Nta17g02220/Nta20g06780/Nta05g11070/Nta09g24310	26	7
GO:0009225	nucleotide-sugar metabolic process	19/700	79/23701	1.14219e-12	5.35792e-11	4.09149e-11	Nta14g09670/Nta13g10540/Nta08g00830/Nta19g21120/Nta15g03880/Nta16g04020/Nta03g10060/Nta07g08960/Nta12g00340/Nta11g15040/Nta02g10040/Nta03g32100/Nta04g18770/Nta20g18380/Nta12g28430/Nta04g10010/Nta09g00560/Nta10g08460/Nta05g02130	19	7
GO:0009152	purine ribonucleotide biosynthetic process	28/700	188/23701	1.90548e-12	8.67553e-11	6.62493e-11	Nta12g33010/Nta16g23520/Nta02g14710/Nta01g02100/Nta13g14470/Nta02g03120/Nta17g00890/Nta23g16590/Nta23g19460/Nta18g02120/Nta13g05230/Nta08g03660/Nta14g13100/Nta20g04780/Nta05g02130/Nta18g01030/Nta14g04530/Nta22g14600/Nta10g20570/Nta20g21310/Nta07g02810/Nta05g20200/Nta02g28070/Nta19g23840/Nta17g02220/Nta20g06780/Nta05g11070/Nta09g24310	28	7
GO:0006754	ATP biosynthetic process	22/700	116/23701	3.29157e-12	1.45582e-10	1.11171e-10	Nta12g33010/Nta16g23520/Nta02g14710/Nta01g02100/Nta13g14470/Nta02g03120/Nta17g00890/Nta23g16590/Nta13g05230/Nta08g03660/Nta14g13100/Nta20g04780/Nta18g01030/Nta14g04530/Nta22g14600/Nta10g20570/Nta20g21310/Nta07g02810/Nta05g20200/Nta19g23840/Nta05g11070/Nta09g24310	22	7
GO:0009124	nucleoside monophosphate biosynthetic process	26/700	170/23701	6.35572e-12	2.73296e-10	2.08698e-10	Nta12g33010/Nta16g23520/Nta02g14710/Nta01g02100/Nta13g14470/Nta02g03120/Nta17g00890/Nta23g16590/Nta23g19460/Nta18g02120/Nta13g05230/Nta08g03660/Nta14g13100/Nta20g04780/Nta18g01030/Nta14g04530/Nta22g14600/Nta10g20570/Nta20g21310/Nta07g02810/Nta05g20200/Nta19g23840/Nta17g02220/Nta20g06780/Nta05g11070/Nta09g24310	26	7
GO:0006102	isocitrate metabolic process	10/700	17/23701	7.64605e-12	3.19894e-10	2.44282e-10	Nta14g00090/Nta18g19290/Nta17g20980/Nta23g21370/Nta20g08680/Nta14g19390/Nta21g13220/Nta13g00060/Nta11g27220/Nta13g20940	10	7
GO:0009145	purine nucleoside triphosphate biosynthetic process	22/700	122/23701	9.45131e-12	3.75144e-10	2.86473e-10	Nta12g33010/Nta16g23520/Nta02g14710/Nta01g02100/Nta13g14470/Nta02g03120/Nta17g00890/Nta23g16590/Nta13g05230/Nta08g03660/Nta14g13100/Nta20g04780/Nta18g01030/Nta14g04530/Nta22g14600/Nta10g20570/Nta20g21310/Nta07g02810/Nta05g20200/Nta19g23840/Nta05g11070/Nta09g24310	22	7
GO:0009206	purine ribonucleoside triphosphate biosynthetic process	22/700	122/23701	9.45131e-12	3.75144e-10	2.86473e-10	Nta12g33010/Nta16g23520/Nta02g14710/Nta01g02100/Nta13g14470/Nta02g03120/Nta17g00890/Nta23g16590/Nta13g05230/Nta08g03660/Nta14g13100/Nta20g04780/Nta18g01030/Nta14g04530/Nta22g14600/Nta10g20570/Nta20g21310/Nta07g02810/Nta05g20200/Nta19g23840/Nta05g11070/Nta09g24310	22	7
GO:0006164	purine nucleotide biosynthetic process	28/700	211/23701	3.24222e-11	1.25474e-09	9.58162e-10	Nta12g33010/Nta16g23520/Nta02g14710/Nta01g02100/Nta13g14470/Nta02g03120/Nta17g00890/Nta23g16590/Nta23g19460/Nta18g02120/Nta13g05230/Nta08g03660/Nta14g13100/Nta20g04780/Nta05g02130/Nta18g01030/Nta14g04530/Nta22g14600/Nta10g20570/Nta20g21310/Nta07g02810/Nta05g20200/Nta02g28070/Nta19g23840/Nta17g02220/Nta20g06780/Nta05g11070/Nta09g24310	28	7
GO:0009201	ribonucleoside triphosphate biosynthetic process	22/700	130/23701	3.49358e-11	1.31904e-09	1.00726e-09	Nta12g33010/Nta16g23520/Nta02g14710/Nta01g02100/Nta13g14470/Nta02g03120/Nta17g00890/Nta23g16590/Nta13g05230/Nta08g03660/Nta14g13100/Nta20g04780/Nta18g01030/Nta14g04530/Nta22g14600/Nta10g20570/Nta20g21310/Nta07g02810/Nta05g20200/Nta19g23840/Nta05g11070/Nta09g24310	22	7
GO:0055082	intracellular chemical homeostasis	39/700	392/23701	4.156e-11	1.53178e-09	1.16972e-09	Nta05g22410/Nta19g10540/Nta24g13370/Nta01g01840/Nta07g24820/Nta14g13410/Nta11g01210/Nta15g12900/Nta11g18990/Nta02g14710/Nta02g14910/Nta20g02740/Nta23g22080/Nta12g17500/Nta02g15910/Nta01g02100/Nta23g14720/Nta12g05160/Nta02g03890/Nta12g32060/Nta01g00770/Nta05g08650/Nta20g09310/Nta16g12120/Nta20g08870/Nta02g26640/Nta13g22240/Nta13g14630/Nta16g21930/Nta14g20720/Nta06g04390/Nta11g01980/Nta01g14070/Nta…	39	7
GO:0009142	nucleoside triphosphate biosynthetic process	22/700	139/23701	1.35078e-10	4.86282e-09	3.71342e-09	Nta12g33010/Nta16g23520/Nta02g14710/Nta01g02100/Nta13g14470/Nta02g03120/Nta17g00890/Nta23g16590/Nta13g05230/Nta08g03660/Nta14g13100/Nta20g04780/Nta18g01030/Nta14g04530/Nta22g14600/Nta10g20570/Nta20g21310/Nta07g02810/Nta05g20200/Nta19g23840/Nta05g11070/Nta09g24310	22	7
GO:0072522	purine-containing compound biosynthetic process	28/700	229/23701	2.26921e-10	7.98349e-09	6.09647e-09	Nta12g33010/Nta16g23520/Nta02g14710/Nta01g02100/Nta13g14470/Nta02g03120/Nta17g00890/Nta23g16590/Nta23g19460/Nta18g02120/Nta13g05230/Nta08g03660/Nta14g13100/Nta20g04780/Nta05g02130/Nta18g01030/Nta14g04530/Nta22g14600/Nta10g20570/Nta20g21310/Nta07g02810/Nta05g20200/Nta02g28070/Nta19g23840/Nta17g02220/Nta20g06780/Nta05g11070/Nta09g24310	28	7
GO:0019646	aerobic electron transport chain	13/700	45/23701	3.56171e-10	1.22523e-08	9.35627e-09	Nta15g12270/Nta05g06540/Nta05g17610/Nta12g25710/Nta06g06640/Nta04g14610/Nta03g15340/Nta04g16120/Nta03g17560/Nta04g32560/Nta01g08920/Nta06g15810/Nta03g32090	13	7
GO:0019725	cellular homeostasis	42/700	478/23701	3.68118e-10	1.2388e-08	9.45988e-09	Nta05g22410/Nta19g10540/Nta24g13370/Nta01g01840/Nta07g24820/Nta14g13410/Nta11g01210/Nta15g12900/Nta11g18990/Nta02g14710/Nta02g14910/Nta20g02740/Nta23g22080/Nta12g17500/Nta02g15910/Nta01g02100/Nta23g14720/Nta12g05160/Nta02g03890/Nta12g32060/Nta01g00770/Nta05g08650/Nta20g09310/Nta16g12120/Nta20g08870/Nta02g26640/Nta13g22240/Nta13g14630/Nta16g21930/Nta14g20720/Nta06g04390/Nta11g01980/Nta01g14070/Nta…	42	7
GO:0009260	ribonucleotide biosynthetic process	28/700	235/23701	4.14826e-10	1.33781e-08	1.0216e-08	Nta12g33010/Nta16g23520/Nta02g14710/Nta01g02100/Nta13g14470/Nta02g03120/Nta17g00890/Nta23g16590/Nta23g19460/Nta18g02120/Nta13g05230/Nta08g03660/Nta14g13100/Nta20g04780/Nta05g02130/Nta18g01030/Nta14g04530/Nta22g14600/Nta10g20570/Nta20g21310/Nta07g02810/Nta05g20200/Nta02g28070/Nta19g23840/Nta17g02220/Nta20g06780/Nta05g11070/Nta09g24310	28	7
GO:0046390	ribose phosphate biosynthetic process	28/700	235/23701	4.14826e-10	1.33781e-08	1.0216e-08	Nta12g33010/Nta16g23520/Nta02g14710/Nta01g02100/Nta13g14470/Nta02g03120/Nta17g00890/Nta23g16590/Nta23g19460/Nta18g02120/Nta13g05230/Nta08g03660/Nta14g13100/Nta20g04780/Nta05g02130/Nta18g01030/Nta14g04530/Nta22g14600/Nta10g20570/Nta20g21310/Nta07g02810/Nta05g20200/Nta02g28070/Nta19g23840/Nta17g02220/Nta20g06780/Nta05g11070/Nta09g24310	28	7
GO:0042775	mitochondrial ATP synthesis coupled electron transport	13/700	47/23701	6.49974e-10	2.05339e-08	1.56804e-08	Nta15g12270/Nta05g06540/Nta05g17610/Nta12g25710/Nta06g06640/Nta04g14610/Nta03g15340/Nta04g16120/Nta03g17560/Nta04g32560/Nta01g08920/Nta06g15810/Nta03g32090	13	7
GO:0030003	intracellular monoatomic cation homeostasis	30/700	288/23701	2.55957e-09	7.92443e-08	6.05136e-08	Nta05g22410/Nta19g10540/Nta24g13370/Nta01g01840/Nta07g24820/Nta14g13410/Nta11g01210/Nta15g12900/Nta11g18990/Nta02g14710/Nta02g14910/Nta20g02740/Nta23g22080/Nta12g17500/Nta01g02100/Nta23g14720/Nta12g05160/Nta02g03890/Nta12g32060/Nta20g09310/Nta16g12120/Nta13g22240/Nta13g14630/Nta16g21930/Nta14g20720/Nta11g01980/Nta07g04660/Nta24g04900/Nta09g20900/Nta16g04280	30	7
GO:0009132	nucleoside diphosphate metabolic process	18/700	110/23701	3.71501e-09	1.12762e-07	8.61085e-08	Nta12g33010/Nta16g23520/Nta13g14470/Nta02g03120/Nta17g00890/Nta23g16590/Nta16g01210/Nta08g03660/Nta14g13100/Nta20g04780/Nta05g02130/Nta18g01030/Nta22g14600/Nta20g21310/Nta07g02810/Nta05g20200/Nta19g23840/Nta15g01220	18	7
GO:0046496	nicotinamide nucleotide metabolic process	21/700	151/23701	3.99707e-09	1.1899e-07	9.08646e-08	Nta12g33010/Nta16g23520/Nta14g00090/Nta13g14470/Nta02g03120/Nta17g00890/Nta23g16590/Nta11g12670/Nta08g03660/Nta14g13100/Nta20g04780/Nta18g01030/Nta13g00060/Nta22g14600/Nta20g21310/Nta07g02810/Nta05g20200/Nta19g23840/Nta24g16700/Nta19g06550/Nta01g29520	21	7
GO:0007030	Golgi organization	15/700	75/23701	4.31151e-09	1.25929e-07	9.61633e-08	Nta13g11310/Nta14g10260/Nta24g16710/Nta19g06560/Nta12g08840/Nta16g01730/Nta11g00530/Nta19g06090/Nta23g00510/Nta24g17030/Nta12g12790/Nta21g08440/Nta15g01710/Nta24g00380/Nta11g22320	15	7
GO:0006873	intracellular monoatomic ion homeostasis	31/700	313/23701	4.69531e-09	1.34599e-07	1.02784e-07	Nta05g22410/Nta19g10540/Nta24g13370/Nta01g01840/Nta07g24820/Nta14g13410/Nta11g01210/Nta15g12900/Nta11g18990/Nta02g14710/Nta02g14910/Nta20g02740/Nta23g22080/Nta12g17500/Nta01g02100/Nta23g14720/Nta12g05160/Nta02g03890/Nta12g32060/Nta20g09310/Nta16g12120/Nta13g22240/Nta13g14630/Nta16g21930/Nta14g20720/Nta11g01980/Nta07g04660/Nta24g04900/Nta04g15340/Nta09g20900/Nta16g04280	31	7
GO:0019362	pyridine nucleotide metabolic process	21/700	153/23701	5.08648e-09	1.43161e-07	1.09323e-07	Nta12g33010/Nta16g23520/Nta14g00090/Nta13g14470/Nta02g03120/Nta17g00890/Nta23g16590/Nta11g12670/Nta08g03660/Nta14g13100/Nta20g04780/Nta18g01030/Nta13g00060/Nta22g14600/Nta20g21310/Nta07g02810/Nta05g20200/Nta19g23840/Nta24g16700/Nta19g06550/Nta01g29520	21	7
GO:0009165	nucleotide biosynthetic process	31/700	318/23701	6.84722e-09	1.85956e-07	1.42002e-07	Nta12g33010/Nta16g23520/Nta02g14710/Nta01g02100/Nta13g14470/Nta02g03120/Nta17g00890/Nta23g16590/Nta17g02960/Nta23g19460/Nta18g02920/Nta01g21310/Nta18g02120/Nta13g05230/Nta08g03660/Nta14g13100/Nta20g04780/Nta05g02130/Nta18g01030/Nta14g04530/Nta22g14600/Nta10g20570/Nta20g21310/Nta07g02810/Nta05g20200/Nta02g28070/Nta19g23840/Nta17g02220/Nta20g06780/Nta05g11070/Nta09g24310	31	7
GO:1901293	nucleoside phosphate biosynthetic process	31/700	318/23701	6.84722e-09	1.85956e-07	1.42002e-07	Nta12g33010/Nta16g23520/Nta02g14710/Nta01g02100/Nta13g14470/Nta02g03120/Nta17g00890/Nta23g16590/Nta17g02960/Nta23g19460/Nta18g02920/Nta01g21310/Nta18g02120/Nta13g05230/Nta08g03660/Nta14g13100/Nta20g04780/Nta05g02130/Nta18g01030/Nta14g04530/Nta22g14600/Nta10g20570/Nta20g21310/Nta07g02810/Nta05g20200/Nta02g28070/Nta19g23840/Nta17g02220/Nta20g06780/Nta05g11070/Nta09g24310	31	7
GO:0042866	pyruvate biosynthetic process	15/700	78/23701	7.60908e-09	2.01936e-07	1.54205e-07	Nta12g33010/Nta16g23520/Nta13g14470/Nta02g03120/Nta17g00890/Nta23g16590/Nta08g03660/Nta14g13100/Nta20g04780/Nta18g01030/Nta22g14600/Nta20g21310/Nta07g02810/Nta05g20200/Nta19g23840	15	7
GO:0009135	purine nucleoside diphosphate metabolic process	16/700	90/23701	7.95742e-09	2.01936e-07	1.54205e-07	Nta12g33010/Nta16g23520/Nta13g14470/Nta02g03120/Nta17g00890/Nta23g16590/Nta08g03660/Nta14g13100/Nta20g04780/Nta05g02130/Nta18g01030/Nta22g14600/Nta20g21310/Nta07g02810/Nta05g20200/Nta19g23840	16	7
GO:0009179	purine ribonucleoside diphosphate metabolic process	16/700	90/23701	7.95742e-09	2.01936e-07	1.54205e-07	Nta12g33010/Nta16g23520/Nta13g14470/Nta02g03120/Nta17g00890/Nta23g16590/Nta08g03660/Nta14g13100/Nta20g04780/Nta05g02130/Nta18g01030/Nta22g14600/Nta20g21310/Nta07g02810/Nta05g20200/Nta19g23840	16	7
GO:0009185	ribonucleoside diphosphate metabolic process	16/700	90/23701	7.95742e-09	2.01936e-07	1.54205e-07	Nta12g33010/Nta16g23520/Nta13g14470/Nta02g03120/Nta17g00890/Nta23g16590/Nta08g03660/Nta14g13100/Nta20g04780/Nta05g02130/Nta18g01030/Nta22g14600/Nta20g21310/Nta07g02810/Nta05g20200/Nta19g23840	16	7
GO:0042546	cell wall biogenesis	35/700	397/23701	1.00884e-08	2.51885e-07	1.92348e-07	Nta14g09670/Nta17g23590/Nta08g20630/Nta16g14780/Nta13g10540/Nta19g21120/Nta15g17030/Nta07g23410/Nta11g17110/Nta03g02390/Nta24g16710/Nta07g08960/Nta21g12270/Nta19g06560/Nta16g01730/Nta11g26180/Nta23g00510/Nta09g09350/Nta03g04020/Nta19g07100/Nta05g25250/Nta24g15960/Nta20g18380/Nta15g01710/Nta04g09840/Nta06g28980/Nta10g08460/Nta24g00380/Nta24g12720/Nta15g09450/Nta02g35030/Nta19g11250/Nta06g23140/Nta…	35	7
GO:0042773	ATP synthesis coupled electron transport	13/700	58/23701	1.08122e-08	2.65672e-07	2.02876e-07	Nta15g12270/Nta05g06540/Nta05g17610/Nta12g25710/Nta06g06640/Nta04g14610/Nta03g15340/Nta04g16120/Nta03g17560/Nta04g32560/Nta01g08920/Nta06g15810/Nta03g32090	13	7
GO:0072524	pyridine-containing compound metabolic process	21/700	161/23701	1.2814e-08	3.09939e-07	2.3668e-07	Nta12g33010/Nta16g23520/Nta14g00090/Nta13g14470/Nta02g03120/Nta17g00890/Nta23g16590/Nta11g12670/Nta08g03660/Nta14g13100/Nta20g04780/Nta18g01030/Nta13g00060/Nta22g14600/Nta20g21310/Nta07g02810/Nta05g20200/Nta19g23840/Nta24g16700/Nta19g06550/Nta01g29520	21	7
GO:0006119	oxidative phosphorylation	13/700	60/23701	1.67677e-08	3.9933e-07	3.04942e-07	Nta15g12270/Nta05g06540/Nta05g17610/Nta12g25710/Nta06g06640/Nta04g14610/Nta03g15340/Nta04g16120/Nta03g17560/Nta04g32560/Nta01g08920/Nta06g15810/Nta03g32090	13	7
GO:0006096	glycolytic process	15/700	83/23701	1.84858e-08	4.33576e-07	3.31094e-07	Nta12g33010/Nta16g23520/Nta13g14470/Nta02g03120/Nta17g00890/Nta23g16590/Nta08g03660/Nta14g13100/Nta20g04780/Nta18g01030/Nta22g14600/Nta20g21310/Nta07g02810/Nta05g20200/Nta19g23840	15	7
GO:1902652	secondary alcohol metabolic process	11/700	41/23701	1.94415e-08	4.49185e-07	3.43013e-07	Nta14g00090/Nta18g19290/Nta17g20980/Nta23g21370/Nta20g08680/Nta14g19390/Nta07g19980/Nta21g13220/Nta13g00060/Nta11g27220/Nta13g20940	11	7
GO:0006612	protein targeting to membrane	13/700	61/23701	2.07382e-08	4.721e-07	3.60511e-07	Nta02g15480/Nta03g24950/Nta01g01390/Nta04g25710/Nta16g18410/Nta08g00890/Nta15g20300/Nta23g06120/Nta24g06350/Nta23g21960/Nta20g09190/Nta02g03110/Nta21g08520	13	7
GO:0009833	plant-type primary cell wall biogenesis	10/700	33/23701	2.37171e-08	5.32088e-07	4.06321e-07	Nta09g09350/Nta03g04020/Nta19g07100/Nta24g15960/Nta24g12720/Nta15g09450/Nta02g35030/Nta19g11250/Nta12g21870/Nta16g08860	10	7
GO:0046031	ADP metabolic process	15/700	86/23701	3.04946e-08	6.74367e-07	5.14969e-07	Nta12g33010/Nta16g23520/Nta13g14470/Nta02g03120/Nta17g00890/Nta23g16590/Nta08g03660/Nta14g13100/Nta20g04780/Nta18g01030/Nta22g14600/Nta20g21310/Nta07g02810/Nta05g20200/Nta19g23840	15	7
GO:0072583	clathrin-dependent endocytosis	11/700	43/23701	3.35416e-08	7.31301e-07	5.58446e-07	Nta20g03920/Nta10g20980/Nta04g22890/Nta21g02560/Nta06g08530/Nta05g09020/Nta09g24750/Nta09g14530/Nta10g11820/Nta22g02380/Nta03g27830	11	7
GO:0015988	energy coupled proton transmembrane transport, against electrochemical gradient	8/700	20/23701	5.11845e-08	1.10047e-06	8.40354e-07	Nta13g16670/Nta14g15870/Nta15g12900/Nta12g05160/Nta10g16640/Nta16g12120/Nta09g19600/Nta11g01980	8	7
GO:0006090	pyruvate metabolic process	18/700	133/23701	7.85616e-08	1.66594e-06	1.27216e-06	Nta12g33010/Nta16g23520/Nta13g14470/Nta02g03120/Nta17g00890/Nta23g16590/Nta08g03660/Nta14g13100/Nta19g05160/Nta20g04780/Nta18g01030/Nta22g14600/Nta01g07990/Nta20g21310/Nta07g02810/Nta05g20200/Nta19g23840/Nta24g17770	18	7
GO:0034404	nucleobase-containing small molecule biosynthetic process	20/700	165/23701	9.80843e-08	2.05182e-06	1.56684e-06	Nta12g33010/Nta16g23520/Nta13g14470/Nta02g03120/Nta17g00890/Nta23g16590/Nta23g19460/Nta18g02120/Nta08g03660/Nta14g13100/Nta20g04780/Nta05g02130/Nta18g01030/Nta22g14600/Nta20g21310/Nta07g02810/Nta05g20200/Nta19g23840/Nta17g02220/Nta20g06780	20	7
GO:0019359	nicotinamide nucleotide biosynthetic process	15/700	95/23701	1.20838e-07	2.49409e-06	1.90457e-06	Nta12g33010/Nta16g23520/Nta13g14470/Nta02g03120/Nta17g00890/Nta23g16590/Nta08g03660/Nta14g13100/Nta20g04780/Nta18g01030/Nta22g14600/Nta20g21310/Nta07g02810/Nta05g20200/Nta19g23840	15	7
GO:0019363	pyridine nucleotide biosynthetic process	15/700	97/23701	1.60412e-07	3.26733e-06	2.49505e-06	Nta12g33010/Nta16g23520/Nta13g14470/Nta02g03120/Nta17g00890/Nta23g16590/Nta08g03660/Nta14g13100/Nta20g04780/Nta18g01030/Nta22g14600/Nta20g21310/Nta07g02810/Nta05g20200/Nta19g23840	15	7
GO:0022904	respiratory electron transport chain	13/700	72/23701	1.66167e-07	3.33863e-06	2.54949e-06	Nta15g12270/Nta05g06540/Nta05g17610/Nta12g25710/Nta06g06640/Nta04g14610/Nta03g15340/Nta04g16120/Nta03g17560/Nta04g32560/Nta01g08920/Nta06g15810/Nta03g32090	13	7
GO:0009832	plant-type cell wall biogenesis	28/700	309/23701	1.71403e-07	3.33863e-06	2.54949e-06	Nta14g09670/Nta17g23590/Nta16g14780/Nta13g10540/Nta19g21120/Nta15g17030/Nta24g16710/Nta07g08960/Nta19g06560/Nta16g01730/Nta23g00510/Nta09g09350/Nta03g04020/Nta19g07100/Nta05g25250/Nta24g15960/Nta20g18380/Nta15g01710/Nta04g09840/Nta06g28980/Nta10g08460/Nta24g00380/Nta24g12720/Nta15g09450/Nta02g35030/Nta19g11250/Nta12g21870/Nta16g08860	28	7
GO:0009757	hexose mediated signaling	7/700	16/23701	1.72539e-07	3.33863e-06	2.54949e-06	Nta02g15910/Nta01g00770/Nta05g08650/Nta20g08870/Nta02g26640/Nta06g04390/Nta01g14070	7	7
GO:0010255	glucose mediated signaling pathway	7/700	16/23701	1.72539e-07	3.33863e-06	2.54949e-06	Nta02g15910/Nta01g00770/Nta05g08650/Nta20g08870/Nta02g26640/Nta06g04390/Nta01g14070	7	7
GO:0006888	endoplasmic reticulum to Golgi vesicle-mediated transport	17/700	128/23701	2.37119e-07	4.53161e-06	3.46049e-06	Nta07g24660/Nta05g25250/Nta13g14690/Nta24g18100/Nta03g22340/Nta12g10190/Nta08g21510/Nta04g17460/Nta03g33320/Nta04g28150/Nta06g28980/Nta12g01400/Nta05g26990/Nta14g13510/Nta11g05960/Nta15g06200/Nta12g01890	17	7
GO:0006890	retrograde vesicle-mediated transport, Golgi to endoplasmic reticulum	12/700	63/23701	2.69419e-07	5.08611e-06	3.88393e-06	Nta13g11310/Nta14g10260/Nta07g24660/Nta13g14690/Nta24g18100/Nta03g22340/Nta10g09680/Nta12g10190/Nta08g21510/Nta04g28150/Nta05g26990/Nta14g13510	12	7
GO:0009166	nucleotide catabolic process	15/700	101/23701	2.76528e-07	5.09729e-06	3.89246e-06	Nta12g33010/Nta16g23520/Nta13g14470/Nta02g03120/Nta17g00890/Nta23g16590/Nta08g03660/Nta14g13100/Nta20g04780/Nta18g01030/Nta22g14600/Nta20g21310/Nta07g02810/Nta05g20200/Nta19g23840	15	7
GO:0009226	nucleotide-sugar biosynthetic process	11/700	52/23701	2.76597e-07	5.09729e-06	3.89246e-06	Nta08g00830/Nta15g03880/Nta16g04020/Nta03g10060/Nta12g00340/Nta11g15040/Nta02g10040/Nta03g32100/Nta04g18770/Nta12g28430/Nta04g10010	11	7
GO:0042278	purine nucleoside metabolic process	10/700	43/23701	3.76222e-07	6.85167e-06	5.23217e-06	Nta18g00020/Nta22g17370/Nta23g19460/Nta09g26510/Nta18g02120/Nta10g22270/Nta21g08730/Nta05g02130/Nta17g02220/Nta20g06780	10	7
GO:0009749	response to glucose	16/700	119/23701	4.508e-07	8.11439e-06	6.19642e-06	Nta04g09450/Nta02g15910/Nta13g14470/Nta01g00770/Nta03g09640/Nta05g08650/Nta20g08870/Nta02g26640/Nta16g21930/Nta06g04390/Nta14g13100/Nta01g14070/Nta07g04660/Nta19g11220/Nta24g16700/Nta19g06550	16	7
GO:0072525	pyridine-containing compound biosynthetic process	15/700	105/23701	4.63851e-07	8.25335e-06	6.30254e-06	Nta12g33010/Nta16g23520/Nta13g14470/Nta02g03120/Nta17g00890/Nta23g16590/Nta08g03660/Nta14g13100/Nta20g04780/Nta18g01030/Nta22g14600/Nta20g21310/Nta07g02810/Nta05g20200/Nta19g23840	15	7
GO:1901292	nucleoside phosphate catabolic process	15/700	107/23701	5.95051e-07	1.04675e-05	7.99333e-06	Nta12g33010/Nta16g23520/Nta13g14470/Nta02g03120/Nta17g00890/Nta23g16590/Nta08g03660/Nta14g13100/Nta20g04780/Nta18g01030/Nta22g14600/Nta20g21310/Nta07g02810/Nta05g20200/Nta19g23840	15	7
GO:0006898	receptor-mediated endocytosis	13/700	81/23701	6.89338e-07	1.19898e-05	9.15585e-06	Nta20g03920/Nta10g20980/Nta04g22890/Nta21g02560/Nta06g08530/Nta05g09020/Nta09g24750/Nta09g14530/Nta17g19810/Nta10g11820/Nta22g02380/Nta18g18150/Nta03g27830	13	7
GO:0090150	establishment of protein localization to membrane	14/700	95/23701	7.58152e-07	1.30402e-05	9.95795e-06	Nta02g15480/Nta03g24950/Nta01g01390/Nta04g25710/Nta16g18410/Nta08g00890/Nta15g20300/Nta23g06120/Nta24g06350/Nta23g21960/Nta20g09190/Nta01g06900/Nta02g03110/Nta21g08520	14	7
GO:0055080	monoatomic cation homeostasis	33/700	436/23701	9.10153e-07	1.54826e-05	1.1823e-05	Nta15g01800/Nta16g01800/Nta05g22410/Nta19g10540/Nta24g13370/Nta01g01840/Nta07g24820/Nta14g13410/Nta11g01210/Nta15g12900/Nta11g18990/Nta02g14710/Nta02g14910/Nta20g02740/Nta23g22080/Nta12g17500/Nta01g02100/Nta23g14720/Nta17g15790/Nta12g05160/Nta02g03890/Nta12g32060/Nta20g09310/Nta16g12120/Nta13g22240/Nta13g14630/Nta16g21930/Nta14g20720/Nta11g01980/Nta07g04660/Nta24g04900/Nta09g20900/Nta16g04280	33	7
GO:0030433	ubiquitin-dependent ERAD pathway	13/700	84/23701	1.05957e-06	1.74927e-05	1.3358e-05	Nta23g00300/Nta06g13640/Nta21g07330/Nta05g16250/Nta15g00880/Nta16g00760/Nta24g00300/Nta02g26640/Nta01g14070/Nta12g29220/Nta12g09060/Nta02g14570/Nta15g19120	13	7
GO:0009853	photorespiration	11/700	59/23701	1.06222e-06	1.74927e-05	1.3358e-05	Nta08g04010/Nta18g05110/Nta22g13980/Nta06g18000/Nta05g15070/Nta01g28070/Nta13g07410/Nta02g28880/Nta06g13370/Nta17g05370/Nta05g19880	11	7
GO:0030837	negative regulation of actin filament polymerization	11/700	59/23701	1.06222e-06	1.74927e-05	1.3358e-05	Nta11g29120/Nta21g14970/Nta02g15910/Nta01g00770/Nta05g08650/Nta20g08870/Nta06g04390/Nta21g08440/Nta07g00540/Nta16g25530/Nta11g22320	11	7
GO:0046128	purine ribonucleoside metabolic process	9/700	39/23701	1.55617e-06	2.53575e-05	1.93638e-05	Nta22g17370/Nta23g19460/Nta09g26510/Nta18g02120/Nta10g22270/Nta21g08730/Nta05g02130/Nta17g02220/Nta20g06780	9	7
GO:0098771	inorganic ion homeostasis	34/700	470/23701	1.72469e-06	2.78107e-05	2.12372e-05	Nta15g01800/Nta16g01800/Nta05g22410/Nta19g10540/Nta24g13370/Nta01g01840/Nta07g24820/Nta14g13410/Nta11g01210/Nta15g12900/Nta11g18990/Nta02g14710/Nta02g14910/Nta20g02740/Nta23g22080/Nta12g17500/Nta01g02100/Nta23g14720/Nta17g15790/Nta12g05160/Nta02g03890/Nta12g32060/Nta20g09310/Nta16g12120/Nta13g22240/Nta13g14630/Nta16g21930/Nta14g20720/Nta11g01980/Nta07g04660/Nta24g04900/Nta04g15340/Nta09g20900/Nta…	34	7
GO:0032272	negative regulation of protein polymerization	11/700	63/23701	2.09966e-06	3.34132e-05	2.55155e-05	Nta11g29120/Nta21g14970/Nta02g15910/Nta01g00770/Nta05g08650/Nta20g08870/Nta06g04390/Nta21g08440/Nta07g00540/Nta16g25530/Nta11g22320	11	7
GO:0036503	ERAD pathway	15/700	118/23701	2.11531e-06	3.34132e-05	2.55155e-05	Nta23g00300/Nta06g13640/Nta21g07330/Nta05g16250/Nta14g02430/Nta15g00880/Nta16g00760/Nta24g00300/Nta13g03980/Nta02g26640/Nta01g14070/Nta12g29220/Nta12g09060/Nta02g14570/Nta15g19120	15	7
GO:0006891	intra-Golgi vesicle-mediated transport	9/700	41/23701	2.44043e-06	3.81594e-05	2.91398e-05	Nta07g24660/Nta13g14690/Nta24g18100/Nta03g22340/Nta12g10190/Nta08g21510/Nta04g28150/Nta05g26990/Nta14g13510	9	7
GO:0006006	glucose metabolic process	12/700	77/23701	2.54432e-06	3.93861e-05	3.00766e-05	Nta07g19680/Nta16g23520/Nta08g17280/Nta15g18730/Nta16g16730/Nta04g17960/Nta03g32850/Nta22g14600/Nta20g21310/Nta07g02810/Nta05g20200/Nta19g23840	12	7
GO:0051017	actin filament bundle assembly	9/700	42/23701	3.02512e-06	4.59107e-05	3.5059e-05	Nta02g15910/Nta05g07050/Nta01g00770/Nta05g08650/Nta20g08870/Nta06g04390/Nta06g07560/Nta07g00540/Nta16g25530	9	7
GO:0061572	actin filament bundle organization	9/700	42/23701	3.02512e-06	4.59107e-05	3.5059e-05	Nta02g15910/Nta05g07050/Nta01g00770/Nta05g08650/Nta20g08870/Nta06g04390/Nta06g07560/Nta07g00540/Nta16g25530	9	7
GO:0071326	cellular response to monosaccharide stimulus	9/700	43/23701	3.7263e-06	5.49364e-05	4.19513e-05	Nta02g15910/Nta01g00770/Nta05g08650/Nta20g08870/Nta02g26640/Nta16g21930/Nta06g04390/Nta01g14070/Nta07g04660	9	7
GO:0071331	cellular response to hexose stimulus	9/700	43/23701	3.7263e-06	5.49364e-05	4.19513e-05	Nta02g15910/Nta01g00770/Nta05g08650/Nta20g08870/Nta02g26640/Nta16g21930/Nta06g04390/Nta01g14070/Nta07g04660	9	7
GO:0071333	cellular response to glucose stimulus	9/700	43/23701	3.7263e-06	5.49364e-05	4.19513e-05	Nta02g15910/Nta01g00770/Nta05g08650/Nta20g08870/Nta02g26640/Nta16g21930/Nta06g04390/Nta01g14070/Nta07g04660	9	7
GO:0045047	protein targeting to ER	8/700	33/23701	4.01528e-06	5.80902e-05	4.43597e-05	Nta03g24950/Nta04g25710/Nta16g18410/Nta08g00890/Nta12g12500/Nta02g25740/Nta15g20300/Nta01g13440	8	7
GO:0072599	establishment of protein localization to endoplasmic reticulum	8/700	33/23701	4.01528e-06	5.80902e-05	4.43597e-05	Nta03g24950/Nta04g25710/Nta16g18410/Nta08g00890/Nta12g12500/Nta02g25740/Nta15g20300/Nta01g13440	8	7
GO:0022900	electron transport chain	19/700	192/23701	4.53748e-06	6.50372e-05	4.96646e-05	Nta15g12270/Nta07g04170/Nta16g22580/Nta05g06540/Nta05g17610/Nta12g25710/Nta06g06640/Nta15g19010/Nta04g14610/Nta03g15340/Nta12g32250/Nta11g10890/Nta04g16120/Nta03g17560/Nta20g02620/Nta04g32560/Nta01g08920/Nta06g15810/Nta03g32090	19	7
GO:0010256	endomembrane system organization	19/700	194/23701	5.28127e-06	7.50038e-05	5.72754e-05	Nta13g11310/Nta14g10260/Nta24g16710/Nta16g18410/Nta19g06560/Nta12g08840/Nta16g01730/Nta11g00530/Nta19g06090/Nta23g00510/Nta24g17030/Nta12g12790/Nta19g21770/Nta15g20300/Nta21g08440/Nta15g01710/Nta01g06900/Nta24g00380/Nta11g22320	19	7
GO:0098657	import into cell	20/700	213/23701	5.71087e-06	8.03675e-05	6.13714e-05	Nta02g14710/Nta01g02100/Nta20g03920/Nta10g20980/Nta04g00240/Nta04g22890/Nta21g02560/Nta06g08530/Nta05g09020/Nta09g24750/Nta09g14530/Nta17g19810/Nta10g11820/Nta22g02380/Nta04g02680/Nta18g18150/Nta18g05450/Nta03g27830/Nta24g04900/Nta17g00090	20	7
GO:0031333	negative regulation of protein-containing complex assembly	11/700	70/23701	6.1177e-06	8.38071e-05	6.39979e-05	Nta11g29120/Nta21g14970/Nta02g15910/Nta01g00770/Nta05g08650/Nta20g08870/Nta06g04390/Nta21g08440/Nta07g00540/Nta16g25530/Nta11g22320	11	7
GO:0051494	negative regulation of cytoskeleton organization	11/700	70/23701	6.1177e-06	8.38071e-05	6.39979e-05	Nta11g29120/Nta21g14970/Nta02g15910/Nta01g00770/Nta05g08650/Nta20g08870/Nta06g04390/Nta21g08440/Nta07g00540/Nta16g25530/Nta11g22320	11	7
GO:1902904	negative regulation of supramolecular fiber organization	11/700	70/23701	6.1177e-06	8.38071e-05	6.39979e-05	Nta11g29120/Nta21g14970/Nta02g15910/Nta01g00770/Nta05g08650/Nta20g08870/Nta06g04390/Nta21g08440/Nta07g00540/Nta16g25530/Nta11g22320	11	7
GO:0048193	Golgi vesicle transport	22/700	252/23701	6.46808e-06	8.78297e-05	6.70697e-05	Nta13g11310/Nta14g10260/Nta07g24660/Nta05g25250/Nta13g14690/Nta24g18100/Nta03g22340/Nta10g09680/Nta12g10190/Nta08g21510/Nta01g06900/Nta04g17460/Nta03g33320/Nta04g28150/Nta06g28980/Nta12g01400/Nta05g26990/Nta14g13510/Nta17g00090/Nta11g05960/Nta15g06200/Nta12g01890	22	7
GO:0030042	actin filament depolymerization	9/700	46/23701	6.72644e-06	9.05437e-05	6.91422e-05	Nta02g15910/Nta01g00770/Nta05g08650/Nta04g03180/Nta20g08870/Nta06g04390/Nta03g02930/Nta07g00540/Nta16g25530	9	7
GO:0006613	cotranslational protein targeting to membrane	6/700	18/23701	8.90174e-06	0.000117777	8.99384e-05	Nta02g15480/Nta01g01390/Nta16g18410/Nta15g20300/Nta23g21960/Nta20g09190	6	7
GO:0033356	UDP-L-arabinose metabolic process	6/700	18/23701	8.90174e-06	0.000117777	8.99384e-05	Nta14g09670/Nta13g10540/Nta19g21120/Nta07g08960/Nta20g18380/Nta10g08460	6	7
GO:0001678	intracellular glucose homeostasis	9/700	48/23701	9.71396e-06	0.000127434	9.73129e-05	Nta02g15910/Nta01g00770/Nta05g08650/Nta20g08870/Nta02g26640/Nta16g21930/Nta06g04390/Nta01g14070/Nta07g04660	9	7
GO:0046434	organophosphate catabolic process	16/700	150/23701	9.848e-06	0.000128107	9.78266e-05	Nta12g33010/Nta16g23520/Nta13g14470/Nta02g03120/Nta17g00890/Nta23g16590/Nta08g03660/Nta14g13100/Nta20g04780/Nta18g01030/Nta22g14600/Nta20g21310/Nta07g02810/Nta05g20200/Nta04g15340/Nta19g23840	16	7
GO:0030835	negative regulation of actin filament depolymerization	7/700	27/23701	1.00862e-05	0.000129037	9.8537e-05	Nta02g15910/Nta01g00770/Nta05g08650/Nta20g08870/Nta06g04390/Nta07g00540/Nta16g25530	7	7
GO:0051693	actin filament capping	7/700	27/23701	1.00862e-05	0.000129037	9.8537e-05	Nta02g15910/Nta01g00770/Nta05g08650/Nta20g08870/Nta06g04390/Nta07g00540/Nta16g25530	7	7
GO:0043254	regulation of protein-containing complex assembly	19/700	203/23701	1.01804e-05	0.000129175	9.86423e-05	Nta11g29120/Nta21g14970/Nta02g15910/Nta01g00770/Nta05g08650/Nta20g08870/Nta02g26640/Nta06g04390/Nta21g08440/Nta01g14070/Nta07g00540/Nta16g25530/Nta11g22320/Nta12g29220/Nta12g09060/Nta02g14570/Nta15g19120/Nta19g22400/Nta20g19880	19	7
GO:0030243	cellulose metabolic process	11/700	74/23701	1.0619e-05	0.000133644	0.000102055	Nta09g09350/Nta03g04020/Nta19g07100/Nta24g15960/Nta17g12720/Nta02g28660/Nta18g11830/Nta15g09450/Nta02g35030/Nta12g21870/Nta16g08860	11	7
GO:0006465	signal peptide processing	5/700	12/23701	1.47665e-05	0.00018161	0.000138683	Nta02g25740/Nta01g13440/Nta07g22800/Nta08g19960/Nta03g15760	5	7
GO:2000010	positive regulation of protein localization to cell surface	5/700	12/23701	1.47665e-05	0.00018161	0.000138683	Nta11g31570/Nta18g15390/Nta13g21590/Nta24g04900/Nta14g20100	5	7
GO:0043094	cellular metabolic compound salvage	15/700	138/23701	1.47822e-05	0.00018161	0.000138683	Nta23g19460/Nta18g02120/Nta08g04010/Nta18g05110/Nta22g13980/Nta06g18000/Nta05g15070/Nta01g28070/Nta13g07410/Nta02g28880/Nta06g13370/Nta17g05370/Nta17g02220/Nta20g06780/Nta05g19880	15	7
GO:0005996	monosaccharide metabolic process	19/700	210/23701	1.64856e-05	0.000200943	0.000153447	Nta17g23590/Nta20g10890/Nta23g24050/Nta07g19680/Nta16g23520/Nta12g00340/Nta08g17280/Nta02g10040/Nta02g00940/Nta15g18730/Nta12g28430/Nta16g16730/Nta04g17960/Nta03g32850/Nta22g14600/Nta20g21310/Nta07g02810/Nta05g20200/Nta19g23840	19	7
GO:0008154	actin polymerization or depolymerization	14/700	124/23701	1.8375e-05	0.000222223	0.000169697	Nta11g29120/Nta21g14970/Nta02g14140/Nta02g15910/Nta01g00770/Nta05g08650/Nta04g03180/Nta20g08870/Nta06g04390/Nta21g08440/Nta03g02930/Nta07g00540/Nta16g25530/Nta11g22320	14	7
GO:0006094	gluconeogenesis	8/700	40/23701	1.8531e-05	0.000222372	0.000169811	Nta07g19680/Nta16g23520/Nta08g17280/Nta22g14600/Nta20g21310/Nta07g02810/Nta05g20200/Nta19g23840	8	7
GO:0043648	dicarboxylic acid metabolic process	15/700	143/23701	2.26483e-05	0.000269689	0.000205944	Nta17g18670/Nta01g25110/Nta13g15850/Nta11g12670/Nta14g10690/Nta12g01350/Nta02g10390/Nta19g05160/Nta22g11320/Nta01g07990/Nta19g22710/Nta11g06030/Nta24g17770/Nta01g29520/Nta07g11730	15	7
GO:0010043	response to zinc ion	12/700	95/23701	2.33291e-05	0.000275675	0.000210515	Nta03g00240/Nta16g23520/Nta14g00090/Nta11g12670/Nta01g23680/Nta22g09200/Nta05g01330/Nta13g00060/Nta11g28470/Nta11g10890/Nta07g02810/Nta01g29520	12	7
GO:0016126	sterol biosynthetic process	9/700	54/23701	2.63038e-05	0.000308472	0.00023556	Nta12g22120/Nta11g05130/Nta02g12470/Nta12g15950/Nta07g19980/Nta14g10830/Nta07g20280/Nta13g11980/Nta08g17820	9	7
GO:0030834	regulation of actin filament depolymerization	7/700	31/23701	2.6949e-05	0.000309015	0.000235974	Nta02g15910/Nta01g00770/Nta05g08650/Nta20g08870/Nta06g04390/Nta07g00540/Nta16g25530	7	7
GO:0032527	protein exit from endoplasmic reticulum	7/700	31/23701	2.6949e-05	0.000309015	0.000235974	Nta14g02430/Nta11g31570/Nta13g03980/Nta18g15390/Nta13g21590/Nta24g04900/Nta14g20100	7	7
GO:1901880	negative regulation of protein depolymerization	7/700	31/23701	2.6949e-05	0.000309015	0.000235974	Nta02g15910/Nta01g00770/Nta05g08650/Nta20g08870/Nta06g04390/Nta07g00540/Nta16g25530	7	7
GO:0006108	malate metabolic process	7/700	32/23701	3.36205e-05	0.00038268	0.000292227	Nta11g12670/Nta02g10390/Nta19g05160/Nta01g07990/Nta19g22710/Nta24g17770/Nta01g29520	7	7
GO:0007015	actin filament organization	16/700	166/23701	3.50133e-05	0.000395624	0.000302112	Nta11g29120/Nta21g14970/Nta02g14140/Nta02g15910/Nta05g07050/Nta01g00770/Nta05g08650/Nta04g03180/Nta20g08870/Nta06g04390/Nta21g08440/Nta06g07560/Nta03g02930/Nta07g00540/Nta16g25530/Nta11g22320	16	7
GO:2000008	regulation of protein localization to cell surface	5/700	14/23701	3.55333e-05	0.000398591	0.000304378	Nta11g31570/Nta18g15390/Nta13g21590/Nta24g04900/Nta14g20100	5	7
GO:0019319	hexose biosynthetic process	8/700	44/23701	3.84849e-05	0.000428595	0.000327289	Nta07g19680/Nta16g23520/Nta08g17280/Nta22g14600/Nta20g21310/Nta07g02810/Nta05g20200/Nta19g23840	8	7
GO:0042593	glucose homeostasis	9/700	57/23701	4.11257e-05	0.000453401	0.000346233	Nta02g15910/Nta01g00770/Nta05g08650/Nta20g08870/Nta02g26640/Nta16g21930/Nta06g04390/Nta01g14070/Nta07g04660	9	7
GO:0015985	energy coupled proton transport, down electrochemical gradient	7/700	33/23701	4.15911e-05	0.000453401	0.000346233	Nta02g14710/Nta01g02100/Nta13g05230/Nta14g04530/Nta10g20570/Nta05g11070/Nta09g24310	7	7
GO:0015986	proton motive force-driven ATP synthesis	7/700	33/23701	4.15911e-05	0.000453401	0.000346233	Nta02g14710/Nta01g02100/Nta13g05230/Nta14g04530/Nta10g20570/Nta05g11070/Nta09g24310	7	7
GO:0072657	protein localization to membrane	14/700	134/23701	4.40464e-05	0.00047681	0.000364108	Nta02g15480/Nta03g24950/Nta01g01390/Nta04g25710/Nta16g18410/Nta08g00890/Nta15g20300/Nta23g06120/Nta24g06350/Nta23g21960/Nta20g09190/Nta01g06900/Nta02g03110/Nta21g08520	14	7
GO:0009746	response to hexose	16/700	175/23701	6.63765e-05	0.000713548	0.000544889	Nta04g09450/Nta02g15910/Nta13g14470/Nta01g00770/Nta03g09640/Nta05g08650/Nta20g08870/Nta02g26640/Nta16g21930/Nta06g04390/Nta14g13100/Nta01g14070/Nta07g04660/Nta19g11220/Nta24g16700/Nta19g06550	16	7
GO:0030833	regulation of actin filament polymerization	11/700	90/23701	6.89799e-05	0.00073642	0.000562355	Nta11g29120/Nta21g14970/Nta02g15910/Nta01g00770/Nta05g08650/Nta20g08870/Nta06g04390/Nta21g08440/Nta07g00540/Nta16g25530/Nta11g22320	11	7
GO:0006620	post-translational protein targeting to endoplasmic reticulum membrane	5/700	16/23701	7.38083e-05	0.000771995	0.000589521	Nta03g24950/Nta04g25710/Nta16g18410/Nta08g00890/Nta15g20300	5	7
GO:0070861	regulation of protein exit from endoplasmic reticulum	5/700	16/23701	7.38083e-05	0.000771995	0.000589521	Nta11g31570/Nta18g15390/Nta13g21590/Nta24g04900/Nta14g20100	5	7
GO:0070863	positive regulation of protein exit from endoplasmic reticulum	5/700	16/23701	7.38083e-05	0.000771995	0.000589521	Nta11g31570/Nta18g15390/Nta13g21590/Nta24g04900/Nta14g20100	5	7
GO:0043242	negative regulation of protein-containing complex disassembly	7/700	36/23701	7.52536e-05	0.00078183	0.000597032	Nta02g15910/Nta01g00770/Nta05g08650/Nta20g08870/Nta06g04390/Nta07g00540/Nta16g25530	7	7
GO:0006897	endocytosis	17/700	201/23701	0.00010488	0.00108236	0.000826525	Nta02g14710/Nta01g02100/Nta20g03920/Nta10g20980/Nta04g22890/Nta21g02560/Nta06g08530/Nta05g09020/Nta09g24750/Nta09g14530/Nta17g19810/Nta10g11820/Nta22g02380/Nta18g18150/Nta03g27830/Nta24g04900/Nta17g00090	17	7
GO:0034284	response to monosaccharide	16/700	183/23701	0.000112735	0.00113921	0.00086994	Nta04g09450/Nta02g15910/Nta13g14470/Nta01g00770/Nta03g09640/Nta05g08650/Nta20g08870/Nta02g26640/Nta16g21930/Nta06g04390/Nta14g13100/Nta01g14070/Nta07g04660/Nta19g11220/Nta24g16700/Nta19g06550	16	7
GO:0045898	regulation of RNA polymerase II transcription preinitiation complex assembly	6/700	27/23701	0.000113128	0.00113921	0.00086994	Nta02g26640/Nta01g14070/Nta12g29220/Nta12g09060/Nta02g14570/Nta15g19120	6	7
GO:0045899	positive regulation of RNA polymerase II transcription preinitiation complex assembly	6/700	27/23701	0.000113128	0.00113921	0.00086994	Nta02g26640/Nta01g14070/Nta12g29220/Nta12g09060/Nta02g14570/Nta15g19120	6	7
GO:0051273	beta-glucan metabolic process	11/700	95/23701	0.000113332	0.00113921	0.00086994	Nta09g09350/Nta03g04020/Nta19g07100/Nta24g15960/Nta17g12720/Nta02g28660/Nta18g11830/Nta15g09450/Nta02g35030/Nta12g21870/Nta16g08860	11	7
GO:0008064	regulation of actin polymerization or depolymerization	11/700	96/23701	0.00012464	0.00123681	0.000944471	Nta11g29120/Nta21g14970/Nta02g15910/Nta01g00770/Nta05g08650/Nta20g08870/Nta06g04390/Nta21g08440/Nta07g00540/Nta16g25530/Nta11g22320	11	7
GO:0030832	regulation of actin filament length	11/700	96/23701	0.00012464	0.00123681	0.000944471	Nta11g29120/Nta21g14970/Nta02g15910/Nta01g00770/Nta05g08650/Nta20g08870/Nta06g04390/Nta21g08440/Nta07g00540/Nta16g25530/Nta11g22320	11	7
GO:1901879	regulation of protein depolymerization	7/700	39/23701	0.000128407	0.00126607	0.000966815	Nta02g15910/Nta01g00770/Nta05g08650/Nta20g08870/Nta06g04390/Nta07g00540/Nta16g25530	7	7
GO:0046364	monosaccharide biosynthetic process	12/700	113/23701	0.000130239	0.00127601	0.000974404	Nta17g23590/Nta20g10890/Nta23g24050/Nta07g19680/Nta16g23520/Nta08g17280/Nta02g00940/Nta22g14600/Nta20g21310/Nta07g02810/Nta05g20200/Nta19g23840	12	7
GO:0042451	purine nucleoside biosynthetic process	5/700	18/23701	0.000137843	0.00133363	0.0010184	Nta23g19460/Nta18g02120/Nta05g02130/Nta17g02220/Nta20g06780	5	7
GO:0046129	purine ribonucleoside biosynthetic process	5/700	18/23701	0.000137843	0.00133363	0.0010184	Nta23g19460/Nta18g02120/Nta05g02130/Nta17g02220/Nta20g06780	5	7
GO:0019755	one-carbon compound transport	6/700	28/23701	0.000140406	0.00134999	0.0010309	Nta12g09990/Nta16g11610/Nta11g01550/Nta15g12110/Nta19g04930/Nta24g17870	6	7
GO:0030036	actin cytoskeleton organization	18/700	226/23701	0.000142771	0.00136426	0.00104179	Nta11g29120/Nta21g14970/Nta02g14140/Nta02g15910/Nta05g07050/Nta01g00770/Nta05g08650/Nta04g03180/Nta20g08870/Nta05g25250/Nta06g04390/Nta21g08440/Nta06g07560/Nta03g02930/Nta06g28980/Nta07g00540/Nta16g25530/Nta11g22320	18	7
GO:0051261	protein depolymerization	9/700	67/23701	0.000150372	0.00142808	0.00109053	Nta02g15910/Nta01g00770/Nta05g08650/Nta04g03180/Nta20g08870/Nta06g04390/Nta03g02930/Nta07g00540/Nta16g25530	9	7
GO:0070972	protein localization to endoplasmic reticulum	8/700	53/23701	0.000152364	0.00143816	0.00109823	Nta03g24950/Nta04g25710/Nta16g18410/Nta08g00890/Nta12g12500/Nta02g25740/Nta15g20300/Nta01g13440	8	7
GO:0030041	actin filament polymerization	11/700	99/23701	0.000164497	0.0015248	0.00116439	Nta11g29120/Nta21g14970/Nta02g15910/Nta01g00770/Nta05g08650/Nta20g08870/Nta06g04390/Nta21g08440/Nta07g00540/Nta16g25530/Nta11g22320	11	7
GO:0032271	regulation of protein polymerization	11/700	99/23701	0.000164497	0.0015248	0.00116439	Nta11g29120/Nta21g14970/Nta02g15910/Nta01g00770/Nta05g08650/Nta20g08870/Nta06g04390/Nta21g08440/Nta07g00540/Nta16g25530/Nta11g22320	11	7
GO:0110053	regulation of actin filament organization	11/700	99/23701	0.000164497	0.0015248	0.00116439	Nta11g29120/Nta21g14970/Nta02g15910/Nta01g00770/Nta05g08650/Nta20g08870/Nta06g04390/Nta21g08440/Nta07g00540/Nta16g25530/Nta11g22320	11	7
GO:0033500	carbohydrate homeostasis	9/700	68/23701	0.000168832	0.00155567	0.00118796	Nta02g15910/Nta01g00770/Nta05g08650/Nta20g08870/Nta02g26640/Nta16g21930/Nta06g04390/Nta01g14070/Nta07g04660	9	7
GO:0006743	ubiquinone metabolic process	5/700	19/23701	0.000182542	0.0016622	0.00126931	Nta12g02610/Nta11g04760/Nta12g28970/Nta17g08960/Nta02g06620	5	7
GO:0006744	ubiquinone biosynthetic process	5/700	19/23701	0.000182542	0.0016622	0.00126931	Nta12g02610/Nta11g04760/Nta12g28970/Nta17g08960/Nta02g06620	5	7
GO:0030244	cellulose biosynthetic process	9/700	69/23701	0.000189142	0.00171223	0.00130752	Nta09g09350/Nta03g04020/Nta19g07100/Nta24g15960/Nta02g28660/Nta15g09450/Nta02g35030/Nta12g21870/Nta16g08860	9	7
GO:0006522	alanine metabolic process	4/700	11/23701	0.000210936	0.0018766	0.00143304	Nta11g00770/Nta13g15850/Nta12g09120/Nta05g24030	4	7
GO:0009078	pyruvate family amino acid metabolic process	4/700	11/23701	0.000210936	0.0018766	0.00143304	Nta11g00770/Nta13g15850/Nta12g09120/Nta05g24030	4	7
GO:0072489	methylammonium transmembrane transport	4/700	11/23701	0.000210936	0.0018766	0.00143304	Nta12g09990/Nta11g01550/Nta19g04930/Nta24g17870	4	7
GO:0019318	hexose metabolic process	12/700	120/23701	0.000230464	0.00203862	0.00155676	Nta07g19680/Nta16g23520/Nta08g17280/Nta15g18730/Nta16g16730/Nta04g17960/Nta03g32850/Nta22g14600/Nta20g21310/Nta07g02810/Nta05g20200/Nta19g23840	12	7
GO:0051274	beta-glucan biosynthetic process	9/700	73/23701	0.000291831	0.00256679	0.00196009	Nta09g09350/Nta03g04020/Nta19g07100/Nta24g15960/Nta02g28660/Nta15g09450/Nta02g35030/Nta12g21870/Nta16g08860	9	7
GO:0010053	root epidermal cell differentiation	19/700	261/23701	0.000300723	0.00263005	0.0020084	Nta08g20630/Nta16g14780/Nta06g15880/Nta15g17030/Nta07g23410/Nta10g06140/Nta05g17680/Nta09g07680/Nta04g00240/Nta10g05880/Nta05g25250/Nta10g11850/Nta17g12720/Nta09g15360/Nta13g21370/Nta18g05450/Nta06g28980/Nta18g11830/Nta06g23140	19	7
GO:0006121	mitochondrial electron transport, succinate to ubiquinone	4/700	12/23701	0.000309021	0.00265758	0.00202942	Nta04g16120/Nta03g17560/Nta04g32560/Nta01g08920	4	7
GO:0006167	AMP biosynthetic process	4/700	12/23701	0.000309021	0.00265758	0.00202942	Nta23g19460/Nta18g02120/Nta17g02220/Nta20g06780	4	7
GO:0046033	AMP metabolic process	4/700	12/23701	0.000309021	0.00265758	0.00202942	Nta23g19460/Nta18g02120/Nta17g02220/Nta20g06780	4	7
GO:0097435	supramolecular fiber organization	22/700	328/23701	0.000330094	0.00282313	0.00215583	Nta11g29120/Nta21g14970/Nta02g14140/Nta19g20980/Nta02g15910/Nta05g07050/Nta01g00770/Nta05g08650/Nta09g09350/Nta04g03180/Nta20g08870/Nta19g07100/Nta24g15960/Nta06g04390/Nta21g08440/Nta06g07560/Nta03g02930/Nta07g00540/Nta16g25530/Nta20g18270/Nta02g28660/Nta11g22320	22	7
GO:0010054	trichoblast differentiation	17/700	222/23701	0.000343306	0.00291999	0.0022298	Nta08g20630/Nta16g14780/Nta06g15880/Nta15g17030/Nta07g23410/Nta10g06140/Nta05g17680/Nta09g07680/Nta04g00240/Nta10g05880/Nta10g11850/Nta17g12720/Nta09g15360/Nta13g21370/Nta18g05450/Nta18g11830/Nta06g23140	17	7
GO:0006730	one-carbon metabolic process	5/700	22/23701	0.000384131	0.00324937	0.00248133	Nta09g26500/Nta09g20280/Nta10g17040/Nta10g22280/Nta10g02420	5	7
GO:0072488	ammonium transmembrane transport	6/700	34/23701	0.00043118	0.0036089	0.00275588	Nta12g09990/Nta11g01550/Nta19g04930/Nta22g14250/Nta24g17870/Nta23g20580	6	7
GO:0006104	succinyl-CoA metabolic process	4/700	13/23701	0.000435958	0.0036089	0.00275588	Nta14g10690/Nta12g01350/Nta11g06030/Nta07g11730	4	7
GO:0015837	amine transport	4/700	13/23701	0.000435958	0.0036089	0.00275588	Nta12g09990/Nta11g01550/Nta19g04930/Nta24g17870	4	7
GO:0015843	methylammonium transport	4/700	13/23701	0.000435958	0.0036089	0.00275588	Nta12g09990/Nta11g01550/Nta19g04930/Nta24g17870	4	7
GO:0032535	regulation of cellular component size	14/700	167/23701	0.000455177	0.00374795	0.00286206	Nta11g29120/Nta21g14970/Nta02g15910/Nta01g00770/Nta05g08650/Nta20g08870/Nta23g06120/Nta24g06350/Nta06g04390/Nta21g08440/Nta21g08520/Nta07g00540/Nta16g25530/Nta11g22320	14	7
GO:0009119	ribonucleoside metabolic process	10/700	94/23701	0.00045946	0.00376319	0.0028737	Nta18g00020/Nta22g17370/Nta23g19460/Nta09g26510/Nta18g02120/Nta10g22270/Nta21g08730/Nta05g02130/Nta17g02220/Nta20g06780	10	7
GO:0072334	UDP-galactose transmembrane transport	4/700	14/23701	0.000596128	0.00485688	0.00370888	Nta20g16180/Nta10g06320/Nta24g12720/Nta19g11250	4	7
GO:1902903	regulation of supramolecular fiber organization	11/700	115/23701	0.000607467	0.00492334	0.00375963	Nta11g29120/Nta21g14970/Nta02g15910/Nta01g00770/Nta05g08650/Nta20g08870/Nta06g04390/Nta21g08440/Nta07g00540/Nta16g25530/Nta11g22320	11	7
GO:0006694	steroid biosynthetic process	11/700	116/23701	0.000653579	0.00526948	0.00402395	Nta12g22120/Nta11g05130/Nta02g12470/Nta12g15950/Nta11g14310/Nta07g19980/Nta14g10830/Nta12g13680/Nta07g20280/Nta13g11980/Nta08g17820	11	7
GO:0006605	protein targeting	22/700	347/23701	0.000704731	0.00565246	0.00431641	Nta15g01800/Nta16g01800/Nta02g15480/Nta03g24950/Nta01g01390/Nta04g25710/Nta16g18410/Nta08g00890/Nta12g12500/Nta02g25740/Nta15g20300/Nta23g06120/Nta24g06350/Nta23g21960/Nta20g09190/Nta01g13440/Nta02g03110/Nta21g08520/Nta01g06190/Nta17g00090/Nta03g35310/Nta15g20240	22	7
GO:0006022	aminoglycan metabolic process	6/700	38/23701	0.000800805	0.00627677	0.00479315	Nta05g14760/Nta06g13060/Nta03g10060/Nta03g32100/Nta04g18770/Nta04g10010	6	7
GO:0043244	regulation of protein-containing complex disassembly	7/700	52/23701	0.000801674	0.00627677	0.00479315	Nta02g15910/Nta01g00770/Nta05g08650/Nta20g08870/Nta06g04390/Nta07g00540/Nta16g25530	7	7
GO:0051592	response to calcium ion	7/700	52/23701	0.000801674	0.00627677	0.00479315	Nta09g09350/Nta19g00030/Nta23g06120/Nta24g06350/Nta21g08520/Nta00g17020/Nta23g15310	7	7
GO:0048764	trichoblast maturation	16/700	218/23701	0.000802842	0.00627677	0.00479315	Nta08g20630/Nta16g14780/Nta06g15880/Nta15g17030/Nta07g23410/Nta05g17680/Nta09g07680/Nta04g00240/Nta10g05880/Nta10g11850/Nta17g12720/Nta09g15360/Nta13g21370/Nta18g05450/Nta18g11830/Nta06g23140	16	7
GO:0048765	root hair cell differentiation	16/700	218/23701	0.000802842	0.00627677	0.00479315	Nta08g20630/Nta16g14780/Nta06g15880/Nta15g17030/Nta07g23410/Nta05g17680/Nta09g07680/Nta04g00240/Nta10g05880/Nta10g11850/Nta17g12720/Nta09g15360/Nta13g21370/Nta18g05450/Nta18g11830/Nta06g23140	16	7
GO:0090066	regulation of anatomical structure size	14/700	177/23701	0.0008114	0.00628691	0.0048009	Nta11g29120/Nta21g14970/Nta02g15910/Nta01g00770/Nta05g08650/Nta20g08870/Nta23g06120/Nta24g06350/Nta06g04390/Nta21g08440/Nta21g08520/Nta07g00540/Nta16g25530/Nta11g22320	14	7
GO:0009116	nucleoside metabolic process	10/700	101/23701	0.000812262	0.00628691	0.0048009	Nta18g00020/Nta22g17370/Nta23g19460/Nta09g26510/Nta18g02120/Nta10g22270/Nta21g08730/Nta05g02130/Nta17g02220/Nta20g06780	10	7
GO:0010118	stomatal movement	21/700	329/23701	0.00084704	0.00652347	0.00498155	Nta18g17680/Nta13g16670/Nta19g16720/Nta17g19280/Nta14g15870/Nta10g20980/Nta06g08530/Nta05g09020/Nta09g24750/Nta09g14530/Nta10g11820/Nta17g07630/Nta12g06950/Nta02g16520/Nta19g22870/Nta20g20370/Nta17g23380/Nta17g03840/Nta12g04970/Nta04g04700/Nta18g21860	21	7
GO:0051258	protein polymerization	12/700	141/23701	0.000995315	0.00759211	0.00579759	Nta11g29120/Nta21g14970/Nta02g15910/Nta01g00770/Nta05g08650/Nta22g14250/Nta20g08870/Nta06g04390/Nta21g08440/Nta07g00540/Nta16g25530/Nta11g22320	12	7
GO:0032956	regulation of actin cytoskeleton organization	11/700	122/23701	0.000995606	0.00759211	0.00579759	Nta11g29120/Nta21g14970/Nta02g15910/Nta01g00770/Nta05g08650/Nta20g08870/Nta06g04390/Nta21g08440/Nta07g00540/Nta16g25530/Nta11g22320	11	7
GO:0043101	purine-containing compound salvage	4/700	16/23701	0.00103405	0.00784663	0.00599195	Nta23g19460/Nta18g02120/Nta17g02220/Nta20g06780	4	7
GO:0030029	actin filament-based process	18/700	268/23701	0.00109442	0.00826423	0.00631085	Nta11g29120/Nta21g14970/Nta02g14140/Nta02g15910/Nta05g07050/Nta01g00770/Nta05g08650/Nta04g03180/Nta20g08870/Nta05g25250/Nta06g04390/Nta21g08440/Nta06g07560/Nta03g02930/Nta06g28980/Nta07g00540/Nta16g25530/Nta11g22320	18	7
GO:0070588	calcium ion transmembrane transport	11/700	125/23701	0.00121539	0.00913312	0.00697436	Nta07g00280/Nta18g17680/Nta17g19280/Nta16g25820/Nta17g15790/Nta14g04080/Nta16g21930/Nta13g19020/Nta13g04340/Nta07g04660/Nta02g23340	11	7
GO:0034394	protein localization to cell surface	5/700	28/23701	0.00123839	0.00926101	0.00707202	Nta11g31570/Nta18g15390/Nta13g21590/Nta24g04900/Nta14g20100	5	7
GO:0016052	carbohydrate catabolic process	19/700	294/23701	0.00126943	0.00944751	0.00721444	Nta12g33010/Nta16g23520/Nta13g14470/Nta02g03120/Nta17g00890/Nta23g16590/Nta15g18730/Nta16g16730/Nta04g17960/Nta08g03660/Nta14g13100/Nta20g04780/Nta03g32850/Nta18g01030/Nta22g14600/Nta20g21310/Nta07g02810/Nta05g20200/Nta19g23840	19	7
GO:0048469	cell maturation	16/700	228/23701	0.0012883	0.00954202	0.00728661	Nta08g20630/Nta16g14780/Nta06g15880/Nta15g17030/Nta07g23410/Nta05g17680/Nta09g07680/Nta04g00240/Nta10g05880/Nta10g11850/Nta17g12720/Nta09g15360/Nta13g21370/Nta18g05450/Nta18g11830/Nta06g23140	16	7
GO:0051668	localization within membrane	14/700	186/23701	0.00131025	0.00965842	0.0073755	Nta02g15480/Nta03g24950/Nta01g01390/Nta04g25710/Nta16g18410/Nta08g00890/Nta15g20300/Nta23g06120/Nta24g06350/Nta23g21960/Nta20g09190/Nta01g06900/Nta02g03110/Nta21g08520	14	7
GO:0009695	jasmonic acid biosynthetic process	6/700	42/23701	0.00137711	0.0101032	0.00771512	Nta18g17680/Nta17g19280/Nta14g05840/Nta24g09520/Nta01g27570/Nta22g13640	6	7
GO:0006023	aminoglycan biosynthetic process	4/700	18/23701	0.00165883	0.0119435	0.0091205	Nta03g10060/Nta03g32100/Nta04g18770/Nta04g10010	4	7
GO:0006024	glycosaminoglycan biosynthetic process	4/700	18/23701	0.00165883	0.0119435	0.0091205	Nta03g10060/Nta03g32100/Nta04g18770/Nta04g10010	4	7
GO:0006123	mitochondrial electron transport, cytochrome c to oxygen	4/700	18/23701	0.00165883	0.0119435	0.0091205	Nta05g06540/Nta06g06640/Nta04g14610/Nta03g15340	4	7
GO:0046683	response to organophosphorus	4/700	18/23701	0.00165883	0.0119435	0.0091205	Nta23g19460/Nta18g02120/Nta17g02220/Nta20g06780	4	7
GO:0046685	response to arsenic-containing substance	5/700	30/23701	0.00171042	0.012258	0.00936061	Nta24g00030/Nta12g13040/Nta24g05010/Nta23g04920/Nta07g24130	5	7
GO:0060260	regulation of transcription initiation by RNA polymerase II	6/700	44/23701	0.00176307	0.0124622	0.00951659	Nta02g26640/Nta01g14070/Nta12g29220/Nta12g09060/Nta02g14570/Nta15g19120	6	7
GO:0060261	positive regulation of transcription initiation by RNA polymerase II	6/700	44/23701	0.00176307	0.0124622	0.00951659	Nta02g26640/Nta01g14070/Nta12g29220/Nta12g09060/Nta02g14570/Nta15g19120	6	7
GO:2000144	positive regulation of DNA-templated transcription initiation	6/700	44/23701	0.00176307	0.0124622	0.00951659	Nta02g26640/Nta01g14070/Nta12g29220/Nta12g09060/Nta02g14570/Nta15g19120	6	7
GO:0072330	monocarboxylic acid biosynthetic process	26/700	470/23701	0.00178248	0.0125422	0.00957763	Nta18g17680/Nta17g19280/Nta12g33010/Nta14g05840/Nta16g23520/Nta13g14470/Nta01g00350/Nta02g03120/Nta17g00890/Nta24g09520/Nta23g16590/Nta08g03660/Nta14g13100/Nta19g05160/Nta01g27570/Nta20g04780/Nta01g21230/Nta18g01030/Nta22g14600/Nta20g21310/Nta07g02810/Nta05g20200/Nta02g28070/Nta19g23840/Nta24g17770/Nta22g13640	26	7
GO:0080147	root hair cell development	13/700	173/23701	0.00194979	0.0136573	0.0104292	Nta08g20630/Nta16g14780/Nta06g15880/Nta15g17030/Nta07g23410/Nta05g17680/Nta09g07680/Nta04g00240/Nta10g05880/Nta10g11850/Nta09g15360/Nta13g21370/Nta06g23140	13	7
GO:0032386	regulation of intracellular transport	12/700	154/23701	0.00211784	0.0147517	0.0112649	Nta11g31570/Nta23g06120/Nta18g15390/Nta24g06350/Nta13g21590/Nta21g08520/Nta12g01400/Nta24g04900/Nta11g05960/Nta14g20100/Nta12g06560/Nta12g01890	12	7
GO:0032970	regulation of actin filament-based process	11/700	134/23701	0.00212509	0.0147517	0.0112649	Nta11g29120/Nta21g14970/Nta02g15910/Nta01g00770/Nta05g08650/Nta20g08870/Nta06g04390/Nta21g08440/Nta07g00540/Nta16g25530/Nta11g22320	11	7
GO:0051493	regulation of cytoskeleton organization	12/700	155/23701	0.00223556	0.0154493	0.0117976	Nta11g29120/Nta21g14970/Nta02g15910/Nta01g00770/Nta05g08650/Nta09g09350/Nta20g08870/Nta06g04390/Nta21g08440/Nta07g00540/Nta16g25530/Nta11g22320	12	7
GO:0006816	calcium ion transport	11/700	135/23701	0.00225348	0.015504	0.0118393	Nta07g00280/Nta18g17680/Nta17g19280/Nta16g25820/Nta17g15790/Nta14g04080/Nta16g21930/Nta13g19020/Nta13g04340/Nta07g04660/Nta02g23340	11	7
GO:0006486	protein glycosylation	14/700	199/23701	0.00246384	0.0168019	0.0128305	Nta16g14780/Nta19g21120/Nta15g17030/Nta07g08960/Nta24g02420/Nta23g02580/Nta20g18380/Nta05g19440/Nta21g08440/Nta13g17240/Nta11g29430/Nta16g15940/Nta14g16360/Nta11g22320	14	7
GO:0043413	macromolecule glycosylation	14/700	199/23701	0.00246384	0.0168019	0.0128305	Nta16g14780/Nta19g21120/Nta15g17030/Nta07g08960/Nta24g02420/Nta23g02580/Nta20g18380/Nta05g19440/Nta21g08440/Nta13g17240/Nta11g29430/Nta16g15940/Nta14g16360/Nta11g22320	14	7
GO:0006105	succinate metabolic process	4/700	20/23701	0.00250625	0.0168091	0.012836	Nta14g10690/Nta12g01350/Nta11g06030/Nta07g11730	4	7
GO:0019388	galactose catabolic process	4/700	20/23701	0.00250625	0.0168091	0.012836	Nta15g18730/Nta16g16730/Nta04g17960/Nta03g32850	4	7
GO:0030203	glycosaminoglycan metabolic process	4/700	20/23701	0.00250625	0.0168091	0.012836	Nta03g10060/Nta03g32100/Nta04g18770/Nta04g10010	4	7
GO:0009567	double fertilization forming a zygote and endosperm	7/700	63/23701	0.00250833	0.0168091	0.012836	Nta02g27340/Nta01g14760/Nta18g10910/Nta19g21770/Nta17g11600/Nta01g23680/Nta22g09200	7	7
GO:0034655	nucleobase-containing compound catabolic process	23/700	408/23701	0.00252278	0.016833	0.0128543	Nta12g33010/Nta18g00020/Nta16g23520/Nta13g14470/Nta24g18580/Nta02g03120/Nta17g00890/Nta23g16590/Nta05g29400/Nta06g25340/Nta08g03660/Nta14g13100/Nta21g08730/Nta20g04780/Nta18g01030/Nta22g14600/Nta20g21310/Nta07g02810/Nta05g20200/Nta19g23840/Nta19g22400/Nta20g19880/Nta07g15210	23	7
GO:0070085	glycosylation	16/700	244/23701	0.00256881	0.0170666	0.0130326	Nta16g14780/Nta19g21120/Nta06g15880/Nta15g17030/Nta07g08960/Nta05g17680/Nta24g02420/Nta23g02580/Nta20g18380/Nta05g19440/Nta21g08440/Nta13g17240/Nta11g29430/Nta16g15940/Nta14g16360/Nta11g22320	16	7
GO:0042732	D-xylose metabolic process	3/700	10/23701	0.00263549	0.0173606	0.0132571	Nta12g00340/Nta02g10040/Nta12g28430	3	7
GO:0046500	S-adenosylmethionine metabolic process	3/700	10/23701	0.00263549	0.0173606	0.0132571	Nta22g17370/Nta09g26510/Nta10g22270	3	7
GO:0006414	translational elongation	5/700	33/23701	0.00264856	0.0173727	0.0132664	Nta05g01330/Nta04g03600/Nta04g03550/Nta13g05140/Nta14g04610	5	7
GO:1990641	response to iron ion starvation	4/700	21/23701	0.00302439	0.0197134	0.0150538	Nta18g19290/Nta17g20980/Nta21g13220/Nta11g27220	4	7
GO:0061912	selective autophagy	5/700	34/23701	0.00303086	0.0197134	0.0150538	Nta12g01400/Nta11g05960/Nta05g19090/Nta06g17230/Nta12g01890	5	7
GO:0090627	plant epidermal cell differentiation	19/700	319/23701	0.00318346	0.0206192	0.0157455	Nta08g20630/Nta16g14780/Nta06g15880/Nta15g17030/Nta07g23410/Nta10g06140/Nta05g17680/Nta09g07680/Nta04g00240/Nta10g05880/Nta05g25250/Nta10g11850/Nta17g12720/Nta09g15360/Nta13g21370/Nta18g05450/Nta06g28980/Nta18g11830/Nta06g23140	19	7
GO:0016485	protein processing	7/700	66/23701	0.003273	0.0211109	0.016121	Nta02g25740/Nta01g13440/Nta07g22800/Nta22g18620/Nta08g19960/Nta03g15760/Nta03g32090	7	7
GO:0009652	thigmotropism	3/700	11/23701	0.00354469	0.0227684	0.0173867	Nta20g10890/Nta23g24050/Nta02g00940	3	7
GO:0090480	purine nucleotide-sugar transmembrane transport	4/700	22/23701	0.00361111	0.0230992	0.0176393	Nta24g15860/Nta10g06320/Nta24g12720/Nta19g11250	4	7
GO:0052546	cell wall pectin metabolic process	6/700	51/23701	0.00378019	0.0240812	0.0183892	Nta16g14780/Nta15g17030/Nta03g10060/Nta03g32100/Nta04g18770/Nta04g10010	6	7
GO:0006534	cysteine metabolic process	5/700	36/23701	0.0039123	0.0248207	0.0189539	Nta22g17370/Nta01g23680/Nta09g26510/Nta22g09200/Nta10g22270	5	7
GO:0009694	jasmonic acid metabolic process	6/700	52/23701	0.00416869	0.0262323	0.0200318	Nta18g17680/Nta17g19280/Nta14g05840/Nta24g09520/Nta01g27570/Nta22g13640	6	7
GO:0051123	RNA polymerase II preinitiation complex assembly	6/700	52/23701	0.00416869	0.0262323	0.0200318	Nta02g26640/Nta01g14070/Nta12g29220/Nta12g09060/Nta02g14570/Nta15g19120	6	7
GO:0006457	protein folding	15/700	234/23701	0.00425294	0.026654	0.0203539	Nta09g12130/Nta10g09510/Nta09g13160/Nta18g20320/Nta02g27340/Nta17g21840/Nta02g05140/Nta10g04170/Nta12g30340/Nta01g14760/Nta10g16410/Nta09g05470/Nta10g11170/Nta11g10890/Nta02g31810	15	7
GO:0009069	serine family amino acid metabolic process	7/700	70/23701	0.0045546	0.0282877	0.0216015	Nta22g17370/Nta04g29990/Nta01g23680/Nta09g26510/Nta22g09200/Nta10g22270/Nta16g10340	7	7
GO:0006984	ER-nucleus signaling pathway	3/700	12/23701	0.00462325	0.0282877	0.0216015	Nta24g01680/Nta23g01820/Nta16g06170	3	7
GO:0034975	protein folding in endoplasmic reticulum	3/700	12/23701	0.00462325	0.0282877	0.0216015	Nta10g04170/Nta09g05470/Nta11g10890	3	7
GO:0070070	proton-transporting V-type ATPase complex assembly	3/700	12/23701	0.00462325	0.0282877	0.0216015	Nta02g14710/Nta01g02100/Nta24g04900	3	7
GO:0070072	vacuolar proton-transporting V-type ATPase complex assembly	3/700	12/23701	0.00462325	0.0282877	0.0216015	Nta02g14710/Nta01g02100/Nta24g04900	3	7
GO:0090313	regulation of protein targeting to membrane	3/700	12/23701	0.00462325	0.0282877	0.0216015	Nta23g06120/Nta24g06350/Nta21g08520	3	7
GO:0009250	glucan biosynthetic process	12/700	173/23701	0.00543997	0.0331539	0.0253174	Nta09g09350/Nta03g04020/Nta19g07100/Nta24g15960/Nta15g18730/Nta16g16730/Nta02g28660/Nta15g09450/Nta02g35030/Nta06g23140/Nta12g21870/Nta16g08860	12	7
GO:0044087	regulation of cellular component biogenesis	19/700	336/23701	0.00554213	0.033644	0.0256917	Nta11g29120/Nta21g14970/Nta02g15910/Nta01g00770/Nta05g08650/Nta20g08870/Nta02g26640/Nta06g04390/Nta21g08440/Nta01g14070/Nta07g00540/Nta16g25530/Nta11g22320/Nta12g29220/Nta12g09060/Nta02g14570/Nta15g19120/Nta19g22400/Nta20g19880	19	7
GO:0002790	peptide secretion	7/700	73/23701	0.00574023	0.0343084	0.026199	Nta16g07470/Nta12g12790/Nta15g07770/Nta16g21930/Nta07g04660/Nta13g04090/Nta14g03920	7	7
GO:0009306	protein secretion	7/700	73/23701	0.00574023	0.0343084	0.026199	Nta16g07470/Nta12g12790/Nta15g07770/Nta16g21930/Nta07g04660/Nta13g04090/Nta14g03920	7	7
GO:0035592	establishment of protein localization to extracellular region	7/700	73/23701	0.00574023	0.0343084	0.026199	Nta16g07470/Nta12g12790/Nta15g07770/Nta16g21930/Nta07g04660/Nta13g04090/Nta14g03920	7	7
GO:0071692	protein localization to extracellular region	7/700	73/23701	0.00574023	0.0343084	0.026199	Nta16g07470/Nta12g12790/Nta15g07770/Nta16g21930/Nta07g04660/Nta13g04090/Nta14g03920	7	7
GO:0046940	nucleoside monophosphate phosphorylation	4/700	25/23701	0.00582296	0.034669	0.0264744	Nta17g02960/Nta18g02920/Nta01g21310/Nta05g02130	4	7
GO:0034517	ribophagy	3/700	13/23701	0.00587944	0.0347381	0.0265272	Nta12g01400/Nta11g05960/Nta12g01890	3	7
GO:0035973	aggrephagy	3/700	13/23701	0.00587944	0.0347381	0.0265272	Nta12g01400/Nta11g05960/Nta12g01890	3	7
GO:0001676	long-chain fatty acid metabolic process	9/700	112/23701	0.00600233	0.0353293	0.0269786	Nta18g17680/Nta17g19280/Nta14g05840/Nta24g09520/Nta18g21340/Nta16g01380/Nta01g27570/Nta15g01330/Nta22g13640	9	7
GO:0070897	transcription preinitiation complex assembly	6/700	57/23701	0.00656644	0.0385032	0.0294023	Nta02g26640/Nta01g14070/Nta12g29220/Nta12g09060/Nta02g14570/Nta15g19120	6	7
GO:0019320	hexose catabolic process	4/700	26/23701	0.00672345	0.0392751	0.0299918	Nta15g18730/Nta16g16730/Nta04g17960/Nta03g32850	4	7
GO:0032984	protein-containing complex disassembly	10/700	135/23701	0.00685097	0.0398696	0.0304457	Nta02g15910/Nta01g00770/Nta05g08650/Nta04g03180/Nta20g08870/Nta06g04390/Nta03g02930/Nta07g00540/Nta16g25530/Nta06g09040	10	7
GO:0010976	positive regulation of neuron projection development	3/700	14/23701	0.00732034	0.0422832	0.0322889	Nta23g06120/Nta24g06350/Nta21g08520	3	7
GO:0015700	arsenite transport	3/700	14/23701	0.00732034	0.0422832	0.0322889	Nta24g00030/Nta24g05010/Nta23g04920	3	7
GO:0006066	alcohol metabolic process	16/700	273/23701	0.00751039	0.0432196	0.033004	Nta16g23520/Nta14g00090/Nta18g19290/Nta17g20980/Nta23g21370/Nta20g08680/Nta14g19390/Nta07g19980/Nta21g13220/Nta13g00060/Nta11g27220/Nta07g13130/Nta07g02810/Nta05g19090/Nta13g20940/Nta06g17230	16	7
GO:1901661	quinone metabolic process	5/700	42/23701	0.00763843	0.0436065	0.0332994	Nta12g02610/Nta11g04760/Nta12g28970/Nta17g08960/Nta02g06620	5	7
GO:1901663	quinone biosynthetic process	5/700	42/23701	0.00763843	0.0436065	0.0332994	Nta12g02610/Nta11g04760/Nta12g28970/Nta17g08960/Nta02g06620	5	7
GO:0009566	fertilization	7/700	77/23701	0.00766212	0.0436065	0.0332994	Nta02g27340/Nta01g14760/Nta18g10910/Nta19g21770/Nta17g11600/Nta01g23680/Nta22g09200	7	7
GO:0042759	long-chain fatty acid biosynthetic process	6/700	59/23701	0.00776077	0.0440061	0.0336046	Nta18g17680/Nta17g19280/Nta14g05840/Nta24g09520/Nta01g27570/Nta22g13640	6	7
GO:0140352	export from cell	18/700	323/23701	0.00788036	0.0445211	0.0339979	Nta08g00830/Nta15g03880/Nta13g11310/Nta14g10260/Nta16g04020/Nta16g07470/Nta04g00240/Nta12g12790/Nta11g05720/Nta15g07770/Nta16g21930/Nta12g06950/Nta21g08440/Nta01g06900/Nta07g04660/Nta13g04090/Nta14g03920/Nta11g22320	18	7
GO:0009101	glycoprotein biosynthetic process	14/700	228/23701	0.00812083	0.0457129	0.0349079	Nta16g14780/Nta19g21120/Nta15g17030/Nta07g08960/Nta24g02420/Nta23g02580/Nta20g18380/Nta05g19440/Nta21g08440/Nta13g17240/Nta11g29430/Nta16g15940/Nta14g16360/Nta11g22320	14	7
GO:0006833	water transport	9/700	118/23701	0.00836962	0.0467732	0.0357176	Nta12g09990/Nta16g11610/Nta11g01550/Nta24g00030/Nta15g12110/Nta19g04930/Nta24g17870/Nta11g16800/Nta06g05800	9	7
GO:0042044	fluid transport	9/700	118/23701	0.00836962	0.0467732	0.0357176	Nta12g09990/Nta16g11610/Nta11g01550/Nta24g00030/Nta15g12110/Nta19g04930/Nta24g17870/Nta11g16800/Nta06g05800	9	7
GO:2000142	regulation of DNA-templated transcription initiation	6/700	60/23701	0.00841319	0.0468475	0.0357744	Nta02g26640/Nta01g14070/Nta12g29220/Nta12g09060/Nta02g14570/Nta15g19120	6	7
GO:0090481	pyrimidine nucleotide-sugar transmembrane transport	4/700	28/23701	0.00879032	0.0487721	0.037244	Nta20g16180/Nta10g06320/Nta24g12720/Nta19g11250	4	7
GO:0033157	regulation of intracellular protein transport	9/700	119/23701	0.00882469	0.048788	0.0372561	Nta11g31570/Nta23g06120/Nta18g15390/Nta24g06350/Nta13g21590/Nta21g08520/Nta24g04900/Nta14g20100/Nta12g06560	9	7
GO:0050792	regulation of viral process	3/700	15/23701	0.00895193	0.0493153	0.0376588	Nta09g04380/Nta09g20670/Nta10g03180	3	7
GO:0042044	fluid transport	18/192	118/23701	3.89047e-18	1.44726e-15	9.09142e-16	Nta23g16760/Nta11g15540/Nta04g03820/Nta19g04930/Nta15g02620/Nta14g05200/Nta13g05900/Nta03g03650/Nta16g02490/Nta05g26750/Nta20g08920/Nta01g00880/Nta02g15790/Nta06g27710/Nta17g16020/Nta15g12110/Nta23g21730/Nta11g01550	18	8
GO:0007035	vacuolar acidification	10/192	38/23701	3.73317e-13	6.9437e-11	4.36192e-11	Nta19g10540/Nta07g24820/Nta14g20720/Nta20g09310/Nta01g01840/Nta02g14710/Nta23g22080/Nta01g02100/Nta12g05160/Nta13g14630	10	8
GO:0051452	intracellular pH reduction	10/192	38/23701	3.73317e-13	6.9437e-11	4.36192e-11	Nta19g10540/Nta07g24820/Nta14g20720/Nta20g09310/Nta01g01840/Nta02g14710/Nta23g22080/Nta01g02100/Nta12g05160/Nta13g14630	10	8
GO:0045851	pH reduction	10/192	40/23701	6.60085e-13	9.82206e-11	6.17005e-11	Nta19g10540/Nta07g24820/Nta14g20720/Nta20g09310/Nta01g01840/Nta02g14710/Nta23g22080/Nta01g02100/Nta12g05160/Nta13g14630	10	8
GO:1902600	proton transmembrane transport	16/192	236/23701	1.0192e-10	1.26381e-08	7.93906e-09	Nta22g11660/Nta01g25420/Nta13g16670/Nta19g10540/Nta23g00510/Nta07g24820/Nta14g20720/Nta20g09310/Nta01g01840/Nta02g14710/Nta23g22080/Nta01g02100/Nta12g05160/Nta13g14630/Nta14g15870/Nta24g16710	16	8
GO:0030641	regulation of cellular pH	10/192	69/23701	2.1613e-10	2.01001e-08	1.26265e-08	Nta19g10540/Nta07g24820/Nta14g20720/Nta20g09310/Nta01g01840/Nta02g14710/Nta23g22080/Nta01g02100/Nta12g05160/Nta13g14630	10	8
GO:0051453	regulation of intracellular pH	10/192	69/23701	2.1613e-10	2.01001e-08	1.26265e-08	Nta19g10540/Nta07g24820/Nta14g20720/Nta20g09310/Nta01g01840/Nta02g14710/Nta23g22080/Nta01g02100/Nta12g05160/Nta13g14630	10	8
GO:0051273	beta-glucan metabolic process	11/192	95/23701	3.19476e-10	2.641e-08	1.65903e-08	Nta22g10600/Nta12g20930/Nta02g35030/Nta08g13660/Nta16g08860/Nta01g33800/Nta18g11830/Nta10g07170/Nta17g12720/Nta09g09350/Nta24g15960	11	8
GO:0019755	one-carbon compound transport	7/192	28/23701	2.10364e-09	1.5651e-07	9.83173e-08	Nta23g16760/Nta11g15540/Nta19g04930/Nta05g26750/Nta06g27710/Nta15g12110/Nta11g01550	7	8
GO:0030243	cellulose metabolic process	9/192	74/23701	8.74096e-09	5.91206e-07	3.71386e-07	Nta02g35030/Nta08g13660/Nta16g08860/Nta01g33800/Nta18g11830/Nta10g07170/Nta17g12720/Nta09g09350/Nta24g15960	9	8
GO:0006885	regulation of pH	10/192	105/23701	1.42539e-08	8.83742e-07	5.55152e-07	Nta19g10540/Nta07g24820/Nta14g20720/Nta20g09310/Nta01g01840/Nta02g14710/Nta23g22080/Nta01g02100/Nta12g05160/Nta13g14630	10	8
GO:0006164	purine nucleotide biosynthetic process	13/192	211/23701	1.92317e-08	1.10065e-06	6.91408e-07	Nta05g21090/Nta06g19170/Nta20g21940/Nta19g00750/Nta19g16290/Nta24g21710/Nta16g23520/Nta19g23840/Nta01g15570/Nta06g18270/Nta02g14710/Nta01g02100/Nta02g28070	13	8
GO:0072521	purine-containing compound metabolic process	18/192	441/23701	2.24917e-08	1.19528e-06	7.50852e-07	Nta05g21090/Nta06g19170/Nta20g21940/Nta13g00060/Nta14g00090/Nta19g00750/Nta19g16290/Nta24g21710/Nta22g17370/Nta16g23520/Nta19g23840/Nta01g15570/Nta06g18270/Nta02g14710/Nta01g02100/Nta10g22270/Nta05g06540/Nta02g28070	18	8
GO:0072522	purine-containing compound biosynthetic process	13/192	229/23701	5.06162e-08	2.51056e-06	1.57709e-06	Nta05g21090/Nta06g19170/Nta20g21940/Nta19g00750/Nta19g16290/Nta24g21710/Nta16g23520/Nta19g23840/Nta01g15570/Nta06g18270/Nta02g14710/Nta01g02100/Nta02g28070	13	8
GO:0006085	acetyl-CoA biosynthetic process	5/192	14/23701	6.2481e-08	2.90537e-06	1.8251e-06	Nta19g00750/Nta19g16290/Nta24g21710/Nta01g15570/Nta02g28070	5	8
GO:0043622	cortical microtubule organization	9/192	96/23701	8.79867e-08	3.85071e-06	2.41895e-06	Nta12g32700/Nta16g20100/Nta01g30330/Nta15g23490/Nta08g13660/Nta10g07170/Nta09g09350/Nta19g20980/Nta24g15960	9	8
GO:0035384	thioester biosynthetic process	5/192	16/23701	1.34538e-07	5.26821e-06	3.3094e-06	Nta19g00750/Nta19g16290/Nta24g21710/Nta01g15570/Nta02g28070	5	8
GO:0071616	acyl-CoA biosynthetic process	5/192	16/23701	1.34538e-07	5.26821e-06	3.3094e-06	Nta19g00750/Nta19g16290/Nta24g21710/Nta01g15570/Nta02g28070	5	8
GO:0006163	purine nucleotide metabolic process	16/192	395/23701	1.55943e-07	5.80109e-06	3.64415e-06	Nta05g21090/Nta06g19170/Nta20g21940/Nta13g00060/Nta14g00090/Nta19g00750/Nta19g16290/Nta24g21710/Nta16g23520/Nta19g23840/Nta01g15570/Nta06g18270/Nta02g14710/Nta01g02100/Nta05g06540/Nta02g28070	16	8
GO:0009833	plant-type primary cell wall biogenesis	6/192	33/23701	2.41291e-07	8.54859e-06	5.37008e-06	Nta02g35030/Nta08g13660/Nta16g08860/Nta10g07170/Nta09g09350/Nta24g15960	6	8
GO:0016126	sterol biosynthetic process	7/192	54/23701	2.63396e-07	8.90757e-06	5.59559e-06	Nta03g06250/Nta04g06700/Nta08g17820/Nta02g12470/Nta12g22120/Nta04g29570/Nta12g15950	7	8
GO:0031122	cytoplasmic microtubule organization	9/192	116/23701	4.50207e-07	1.45632e-05	9.14837e-06	Nta12g32700/Nta16g20100/Nta01g30330/Nta15g23490/Nta08g13660/Nta10g07170/Nta09g09350/Nta19g20980/Nta24g15960	9	8
GO:0030865	cortical cytoskeleton organization	9/192	129/23701	1.10567e-06	3.42759e-05	2.15315e-05	Nta12g32700/Nta16g20100/Nta01g30330/Nta15g23490/Nta08g13660/Nta10g07170/Nta09g09350/Nta19g20980/Nta24g15960	9	8
GO:0072489	methylammonium transmembrane transport	4/192	11/23701	1.31754e-06	3.92101e-05	2.46311e-05	Nta19g04930/Nta05g26750/Nta06g27710/Nta11g01550	4	8
GO:0030244	cellulose biosynthetic process	7/192	69/23701	1.44842e-06	4.14471e-05	2.60363e-05	Nta02g35030/Nta08g13660/Nta16g08860/Nta01g33800/Nta10g07170/Nta09g09350/Nta24g15960	7	8
GO:0070507	regulation of microtubule cytoskeleton organization	5/192	25/23701	1.54231e-06	4.24992e-05	2.66973e-05	Nta12g32700/Nta16g20100/Nta15g23490/Nta10g07170/Nta09g09350	5	8
GO:0051274	beta-glucan biosynthetic process	7/192	73/23701	2.12852e-06	5.28618e-05	3.32069e-05	Nta02g35030/Nta08g13660/Nta16g08860/Nta01g33800/Nta10g07170/Nta09g09350/Nta24g15960	7	8
GO:0009165	nucleotide biosynthetic process	13/192	318/23701	2.13152e-06	5.28618e-05	3.32069e-05	Nta05g21090/Nta06g19170/Nta20g21940/Nta19g00750/Nta19g16290/Nta24g21710/Nta16g23520/Nta19g23840/Nta01g15570/Nta06g18270/Nta02g14710/Nta01g02100/Nta02g28070	13	8
GO:1901293	nucleoside phosphate biosynthetic process	13/192	318/23701	2.13152e-06	5.28618e-05	3.32069e-05	Nta05g21090/Nta06g19170/Nta20g21940/Nta19g00750/Nta19g16290/Nta24g21710/Nta16g23520/Nta19g23840/Nta01g15570/Nta06g18270/Nta02g14710/Nta01g02100/Nta02g28070	13	8
GO:0016125	sterol metabolic process	9/192	144/23701	2.76398e-06	6.3547e-05	3.99192e-05	Nta18g21290/Nta17g22910/Nta03g06250/Nta04g06700/Nta08g17820/Nta02g12470/Nta12g22120/Nta04g29570/Nta12g15950	9	8
GO:0015837	amine transport	4/192	13/23701	2.81862e-06	6.3547e-05	3.99192e-05	Nta19g04930/Nta05g26750/Nta06g27710/Nta11g01550	4	8
GO:0015843	methylammonium transport	4/192	13/23701	2.81862e-06	6.3547e-05	3.99192e-05	Nta19g04930/Nta05g26750/Nta06g27710/Nta11g01550	4	8
GO:0009152	purine ribonucleotide biosynthetic process	10/192	188/23701	3.29692e-06	7.21445e-05	4.53199e-05	Nta19g00750/Nta19g16290/Nta24g21710/Nta16g23520/Nta19g23840/Nta01g15570/Nta06g18270/Nta02g14710/Nta01g02100/Nta02g28070	10	8
GO:0030003	intracellular monoatomic cation homeostasis	12/192	288/23701	4.36409e-06	9.2768e-05	5.82753e-05	Nta19g10540/Nta18g15540/Nta07g24820/Nta14g20720/Nta20g09310/Nta01g01840/Nta17g17280/Nta02g14710/Nta23g22080/Nta01g02100/Nta12g05160/Nta13g14630	12	8
GO:0009664	plant-type cell wall organization	12/192	299/23701	6.38945e-06	0.000132049	8.29508e-05	Nta02g04840/Nta08g13830/Nta07g16370/Nta04g09840/Nta08g13820/Nta18g11830/Nta07g16360/Nta10g07170/Nta17g12720/Nta09g09350/Nta17g17640/Nta03g32100	12	8
GO:0006084	acetyl-CoA metabolic process	5/192	35/23701	8.82426e-06	0.000177439	0.000111464	Nta19g00750/Nta19g16290/Nta24g21710/Nta01g15570/Nta02g28070	5	8
GO:0006873	intracellular monoatomic ion homeostasis	12/192	313/23701	1.01314e-05	0.000194212	0.000122001	Nta19g10540/Nta18g15540/Nta07g24820/Nta14g20720/Nta20g09310/Nta01g01840/Nta17g17280/Nta02g14710/Nta23g22080/Nta01g02100/Nta12g05160/Nta13g14630	12	8
GO:0032886	regulation of microtubule-based process	5/192	36/23701	1.01805e-05	0.000194212	0.000122001	Nta12g32700/Nta16g20100/Nta15g23490/Nta10g07170/Nta09g09350	5	8
GO:0033866	nucleoside bisphosphate biosynthetic process	5/192	37/23701	1.16941e-05	0.000207153	0.00013013	Nta19g00750/Nta19g16290/Nta24g21710/Nta01g15570/Nta02g28070	5	8
GO:0034030	ribonucleoside bisphosphate biosynthetic process	5/192	37/23701	1.16941e-05	0.000207153	0.00013013	Nta19g00750/Nta19g16290/Nta24g21710/Nta01g15570/Nta02g28070	5	8
GO:0034033	purine nucleoside bisphosphate biosynthetic process	5/192	37/23701	1.16941e-05	0.000207153	0.00013013	Nta19g00750/Nta19g16290/Nta24g21710/Nta01g15570/Nta02g28070	5	8
GO:0032272	negative regulation of protein polymerization	6/192	63/23701	1.20996e-05	0.000209351	0.000131511	Nta12g32700/Nta16g20100/Nta15g23490/Nta21g14970/Nta11g29120/Nta01g00770	6	8
GO:0097435	supramolecular fiber organization	12/192	328/23701	1.61513e-05	0.000273104	0.00017156	Nta12g32700/Nta16g20100/Nta01g30330/Nta15g23490/Nta21g14970/Nta08g13660/Nta11g29120/Nta10g07170/Nta09g09350/Nta19g20980/Nta24g15960/Nta01g00770	12	8
GO:0055082	intracellular chemical homeostasis	13/192	392/23701	2.01579e-05	0.000333277	0.000209359	Nta19g10540/Nta18g15540/Nta07g24820/Nta14g20720/Nta20g09310/Nta01g01840/Nta17g17280/Nta02g14710/Nta23g22080/Nta01g02100/Nta12g05160/Nta13g14630/Nta01g00770	13	8
GO:0031333	negative regulation of protein-containing complex assembly	6/192	70/23701	2.22781e-05	0.000339148	0.000213047	Nta12g32700/Nta16g20100/Nta15g23490/Nta21g14970/Nta11g29120/Nta01g00770	6	8
GO:0051494	negative regulation of cytoskeleton organization	6/192	70/23701	2.22781e-05	0.000339148	0.000213047	Nta12g32700/Nta16g20100/Nta15g23490/Nta21g14970/Nta11g29120/Nta01g00770	6	8
GO:1902904	negative regulation of supramolecular fiber organization	6/192	70/23701	2.22781e-05	0.000339148	0.000213047	Nta12g32700/Nta16g20100/Nta15g23490/Nta21g14970/Nta11g29120/Nta01g00770	6	8
GO:0071555	cell wall organization	13/192	396/23701	2.24101e-05	0.000339148	0.000213047	Nta02g04840/Nta08g13830/Nta07g16370/Nta04g09840/Nta08g13820/Nta12g12840/Nta18g11830/Nta07g16360/Nta10g07170/Nta17g12720/Nta09g09350/Nta17g17640/Nta03g32100	13	8
GO:0009260	ribonucleotide biosynthetic process	10/192	235/23701	2.32481e-05	0.000339148	0.000213047	Nta19g00750/Nta19g16290/Nta24g21710/Nta16g23520/Nta19g23840/Nta01g15570/Nta06g18270/Nta02g14710/Nta01g02100/Nta02g28070	10	8
GO:0046390	ribose phosphate biosynthetic process	10/192	235/23701	2.32481e-05	0.000339148	0.000213047	Nta19g00750/Nta19g16290/Nta24g21710/Nta16g23520/Nta19g23840/Nta01g15570/Nta06g18270/Nta02g14710/Nta01g02100/Nta02g28070	10	8
GO:0030308	negative regulation of cell growth	5/192	43/23701	2.48273e-05	0.000355221	0.000223144	Nta12g32700/Nta16g20100/Nta01g30330/Nta15g23490/Nta02g26440	5	8
GO:0044042	glucan metabolic process	11/192	291/23701	2.71616e-05	0.000381288	0.000239519	Nta22g10600/Nta12g20930/Nta02g35030/Nta08g13660/Nta16g08860/Nta01g33800/Nta18g11830/Nta10g07170/Nta17g12720/Nta09g09350/Nta24g15960	11	8
GO:0008202	steroid metabolic process	9/192	195/23701	3.18028e-05	0.000438172	0.000275252	Nta18g21290/Nta17g22910/Nta03g06250/Nta04g06700/Nta08g17820/Nta02g12470/Nta12g22120/Nta04g29570/Nta12g15950	9	8
GO:0046496	nicotinamide nucleotide metabolic process	8/192	151/23701	3.31497e-05	0.000448425	0.000281693	Nta05g21090/Nta06g19170/Nta20g21940/Nta13g00060/Nta14g00090/Nta16g23520/Nta19g23840/Nta06g18270	8	8
GO:0019362	pyridine nucleotide metabolic process	8/192	153/23701	3.64181e-05	0.000483841	0.000303941	Nta05g21090/Nta06g19170/Nta20g21940/Nta13g00060/Nta14g00090/Nta16g23520/Nta19g23840/Nta06g18270	8	8
GO:0051493	regulation of cytoskeleton organization	8/192	155/23701	3.99515e-05	0.000521473	0.00032758	Nta12g32700/Nta16g20100/Nta15g23490/Nta21g14970/Nta11g29120/Nta10g07170/Nta09g09350/Nta01g00770	8	8
GO:0006694	steroid biosynthetic process	7/192	116/23701	4.54529e-05	0.000583051	0.000366263	Nta03g06250/Nta04g06700/Nta08g17820/Nta02g12470/Nta12g22120/Nta04g29570/Nta12g15950	7	8
GO:0045229	external encapsulating structure organization	14/192	487/23701	4.64073e-05	0.000585203	0.000367615	Nta02g04840/Nta08g13830/Nta07g16370/Nta03g28400/Nta04g09840/Nta08g13820/Nta12g12840/Nta18g11830/Nta07g16360/Nta10g07170/Nta17g12720/Nta09g09350/Nta17g17640/Nta03g32100	14	8
GO:0072524	pyridine-containing compound metabolic process	8/192	161/23701	5.23134e-05	0.000648686	0.000407494	Nta05g21090/Nta06g19170/Nta20g21940/Nta13g00060/Nta14g00090/Nta16g23520/Nta19g23840/Nta06g18270	8	8
GO:0009150	purine ribonucleotide metabolic process	11/192	314/23701	5.41631e-05	0.000660612	0.000414985	Nta19g00750/Nta19g16290/Nta24g21710/Nta16g23520/Nta19g23840/Nta01g15570/Nta06g18270/Nta02g14710/Nta01g02100/Nta05g06540/Nta02g28070	11	8
GO:0010053	root epidermal cell differentiation	10/192	261/23701	5.64966e-05	0.000677959	0.000425883	Nta05g04000/Nta10g06140/Nta06g06120/Nta10g11850/Nta10g05880/Nta01g33800/Nta09g15360/Nta18g11830/Nta17g12720/Nta09g07680	10	8
GO:0032026	response to magnesium ion	3/192	10/23701	6.0229e-05	0.000700162	0.00043983	Nta12g32700/Nta16g20100/Nta15g23490	3	8
GO:0071286	cellular response to magnesium ion	3/192	10/23701	6.0229e-05	0.000700162	0.00043983	Nta12g32700/Nta16g20100/Nta15g23490	3	8
GO:0051592	response to calcium ion	5/192	52/23701	6.31928e-05	0.000723314	0.000454374	Nta12g32700/Nta16g20100/Nta15g23490/Nta10g07170/Nta09g09350	5	8
GO:0009932	cell tip growth	11/192	322/23701	6.78505e-05	0.000764861	0.000480473	Nta17g01910/Nta18g21290/Nta17g22910/Nta05g04000/Nta18g01850/Nta06g06120/Nta23g19540/Nta18g11830/Nta17g12720/Nta16g04980/Nta23g16880	11	8
GO:0006595	polyamine metabolic process	5/192	53/23701	6.93199e-05	0.000769762	0.000483551	Nta02g14920/Nta01g01830/Nta04g20030/Nta07g25850/Nta00g01610	5	8
GO:0048588	developmental cell growth	12/192	384/23701	7.45096e-05	0.000815222	0.000512109	Nta17g01910/Nta18g21290/Nta17g22910/Nta05g04000/Nta18g01850/Nta06g06120/Nta23g19540/Nta10g11850/Nta10g05880/Nta09g15360/Nta09g07680/Nta23g16880	12	8
GO:0072708	response to sorbitol	3/192	11/23701	8.23208e-05	0.000887633	0.000557596	Nta12g32700/Nta16g20100/Nta15g23490	3	8
GO:0010054	trichoblast differentiation	9/192	222/23701	8.67434e-05	0.000921959	0.000579159	Nta05g04000/Nta10g06140/Nta06g06120/Nta10g11850/Nta10g05880/Nta09g15360/Nta18g11830/Nta17g12720/Nta09g07680	9	8
GO:0000302	response to reactive oxygen species	13/192	465/23701	0.000114742	0.00120236	0.000755304	Nta05g17020/Nta06g15190/Nta17g21760/Nta12g00280/Nta22g13460/Nta10g11580/Nta03g17140/Nta03g03200/Nta12g15160/Nta04g32130/Nta12g12840/Nta06g18270/Nta11g15770	13	8
GO:0019359	nicotinamide nucleotide biosynthetic process	6/192	95/23701	0.000124918	0.00129081	0.000810868	Nta05g21090/Nta06g19170/Nta20g21940/Nta16g23520/Nta19g23840/Nta06g18270	6	8
GO:0019363	pyridine nucleotide biosynthetic process	6/192	97/23701	0.000140145	0.00140462	0.000882361	Nta05g21090/Nta06g19170/Nta20g21940/Nta16g23520/Nta19g23840/Nta06g18270	6	8
GO:0031110	regulation of microtubule polymerization or depolymerization	3/192	13/23701	0.000140993	0.00140462	0.000882361	Nta12g32700/Nta16g20100/Nta15g23490	3	8
GO:0048868	pollen tube development	11/192	350/23701	0.000141595	0.00140462	0.000882361	Nta17g01910/Nta18g21290/Nta17g22910/Nta05g04000/Nta18g01850/Nta06g06120/Nta23g19540/Nta10g07170/Nta09g09350/Nta03g03230/Nta23g16880	11	8
GO:0019725	cellular homeostasis	13/192	478/23701	0.000150583	0.00147413	0.000926023	Nta19g10540/Nta18g15540/Nta07g24820/Nta14g20720/Nta20g09310/Nta01g01840/Nta17g17280/Nta02g14710/Nta23g22080/Nta01g02100/Nta12g05160/Nta13g14630/Nta01g00770	13	8
GO:0032271	regulation of protein polymerization	6/192	99/23701	0.000156807	0.00151512	0.000951776	Nta12g32700/Nta16g20100/Nta15g23490/Nta21g14970/Nta11g29120/Nta01g00770	6	8
GO:0072488	ammonium transmembrane transport	4/192	34/23701	0.000160035	0.00152649	0.000958914	Nta19g04930/Nta05g26750/Nta06g27710/Nta11g01550	4	8
GO:0006637	acyl-CoA metabolic process	5/192	64/23701	0.00017139	0.00159392	0.00100128	Nta19g00750/Nta19g16290/Nta24g21710/Nta01g15570/Nta02g28070	5	8
GO:0035383	thioester metabolic process	5/192	64/23701	0.00017139	0.00159392	0.00100128	Nta19g00750/Nta19g16290/Nta24g21710/Nta01g15570/Nta02g28070	5	8
GO:0009445	putrescine metabolic process	3/192	14/23701	0.000178376	0.00161844	0.00101668	Nta02g14920/Nta01g01830/Nta07g25850	3	8
GO:0009446	putrescine biosynthetic process	3/192	14/23701	0.000178376	0.00161844	0.00101668	Nta02g14920/Nta01g01830/Nta07g25850	3	8
GO:0009259	ribonucleotide metabolic process	11/192	361/23701	0.000185211	0.00166021	0.00104292	Nta19g00750/Nta19g16290/Nta24g21710/Nta16g23520/Nta19g23840/Nta01g15570/Nta06g18270/Nta02g14710/Nta01g02100/Nta05g06540/Nta02g28070	11	8
GO:0072525	pyridine-containing compound biosynthetic process	6/192	105/23701	0.000216368	0.0019164	0.00120385	Nta05g21090/Nta06g19170/Nta20g21940/Nta16g23520/Nta19g23840/Nta06g18270	6	8
GO:0015840	urea transport	3/192	15/23701	0.000221642	0.00191746	0.00120452	Nta23g16760/Nta11g15540/Nta15g12110	3	8
GO:0016104	triterpenoid biosynthetic process	3/192	15/23701	0.000221642	0.00191746	0.00120452	Nta03g06250/Nta04g06700/Nta04g29570	3	8
GO:0055080	monoatomic cation homeostasis	12/192	436/23701	0.000242669	0.00207524	0.00130363	Nta19g10540/Nta18g15540/Nta07g24820/Nta14g20720/Nta20g09310/Nta01g01840/Nta17g17280/Nta02g14710/Nta23g22080/Nta01g02100/Nta12g05160/Nta13g14630	12	8
GO:1901879	regulation of protein depolymerization	4/192	39/23701	0.000275006	0.00232505	0.00146056	Nta12g32700/Nta16g20100/Nta15g23490/Nta01g00770	4	8
GO:0071470	cellular response to osmotic stress	6/192	110/23701	0.000278512	0.00232823	0.00146256	Nta12g32700/Nta16g20100/Nta15g23490/Nta04g08440/Nta03g08520/Nta19g20980	6	8
GO:0090627	plant epidermal cell differentiation	10/192	319/23701	0.000290018	0.00239748	0.00150606	Nta05g04000/Nta10g06140/Nta06g06120/Nta10g11850/Nta10g05880/Nta01g33800/Nta09g15360/Nta18g11830/Nta17g12720/Nta09g07680	10	8
GO:0019693	ribose phosphate metabolic process	11/192	385/23701	0.000321129	0.0026185	0.0016449	Nta19g00750/Nta19g16290/Nta24g21710/Nta16g23520/Nta19g23840/Nta01g15570/Nta06g18270/Nta02g14710/Nta01g02100/Nta05g06540/Nta02g28070	11	8
GO:0006102	isocitrate metabolic process	3/192	17/23701	0.000327312	0.0026185	0.0016449	Nta13g00060/Nta14g00090/Nta11g27220	3	8
GO:0009435	NAD biosynthetic process	3/192	17/23701	0.000327312	0.0026185	0.0016449	Nta05g21090/Nta06g19170/Nta20g21940	3	8
GO:1902903	regulation of supramolecular fiber organization	6/192	115/23701	0.000353881	0.00280093	0.0017595	Nta12g32700/Nta16g20100/Nta15g23490/Nta21g14970/Nta11g29120/Nta01g00770	6	8
GO:0006596	polyamine biosynthetic process	4/192	42/23701	0.000367218	0.0028759	0.00180659	Nta02g14920/Nta01g01830/Nta07g25850/Nta00g01610	4	8
GO:0010215	cellulose microfibril organization	3/192	18/23701	0.000390438	0.00302589	0.00190082	Nta04g09840/Nta10g07170/Nta09g09350	3	8
GO:0048764	trichoblast maturation	8/192	218/23701	0.000419127	0.00318194	0.00199884	Nta05g04000/Nta06g06120/Nta10g11850/Nta10g05880/Nta09g15360/Nta18g11830/Nta17g12720/Nta09g07680	8	8
GO:0048765	root hair cell differentiation	8/192	218/23701	0.000419127	0.00318194	0.00199884	Nta05g04000/Nta06g06120/Nta10g11850/Nta10g05880/Nta09g15360/Nta18g11830/Nta17g12720/Nta09g07680	8	8
GO:0035865	cellular response to potassium ion	3/192	19/23701	0.000460887	0.00346364	0.0021758	Nta12g32700/Nta16g20100/Nta15g23490	3	8
GO:0098771	inorganic ion homeostasis	12/192	470/23701	0.000476335	0.00353332	0.00221957	Nta19g10540/Nta18g15540/Nta07g24820/Nta14g20720/Nta20g09310/Nta01g01840/Nta17g17280/Nta02g14710/Nta23g22080/Nta01g02100/Nta12g05160/Nta13g14630	12	8
GO:0048640	negative regulation of developmental growth	4/192	45/23701	0.000479657	0.00353332	0.00221957	Nta12g32700/Nta16g20100/Nta01g30330/Nta15g23490	4	8
GO:0062197	cellular response to chemical stress	10/192	342/23701	0.000500843	0.00365321	0.00229489	Nta12g32700/Nta16g20100/Nta17g21760/Nta15g23490/Nta03g03200/Nta12g15160/Nta04g08440/Nta03g08520/Nta11g15770/Nta19g20980	10	8
GO:0015988	energy coupled proton transmembrane transport, against electrochemical gradient	3/192	20/23701	0.000538996	0.00385642	0.00242254	Nta13g16670/Nta12g05160/Nta14g15870	3	8
GO:0009250	glucan biosynthetic process	7/192	173/23701	0.00053907	0.00385642	0.00242254	Nta02g35030/Nta08g13660/Nta16g08860/Nta01g33800/Nta10g07170/Nta09g09350/Nta24g15960	7	8
GO:0048469	cell maturation	8/192	228/23701	0.000563629	0.00393543	0.00247217	Nta05g04000/Nta06g06120/Nta10g11850/Nta10g05880/Nta09g15360/Nta18g11830/Nta17g12720/Nta09g07680	8	8
GO:0000226	microtubule cytoskeleton organization	9/192	286/23701	0.000565825	0.00393543	0.00247217	Nta12g32700/Nta16g20100/Nta01g30330/Nta15g23490/Nta08g13660/Nta10g07170/Nta09g09350/Nta19g20980/Nta24g15960	9	8
GO:0033865	nucleoside bisphosphate metabolic process	5/192	83/23701	0.000576561	0.00393543	0.00247217	Nta19g00750/Nta19g16290/Nta24g21710/Nta01g15570/Nta02g28070	5	8
GO:0033875	ribonucleoside bisphosphate metabolic process	5/192	83/23701	0.000576561	0.00393543	0.00247217	Nta19g00750/Nta19g16290/Nta24g21710/Nta01g15570/Nta02g28070	5	8
GO:0034032	purine nucleoside bisphosphate metabolic process	5/192	83/23701	0.000576561	0.00393543	0.00247217	Nta19g00750/Nta19g16290/Nta24g21710/Nta01g15570/Nta02g28070	5	8
GO:0006722	triterpenoid metabolic process	3/192	21/23701	0.000625091	0.00415239	0.00260846	Nta03g06250/Nta04g06700/Nta04g29570	3	8
GO:0007019	microtubule depolymerization	3/192	21/23701	0.000625091	0.00415239	0.00260846	Nta12g32700/Nta16g20100/Nta15g23490	3	8
GO:0035864	response to potassium ion	3/192	21/23701	0.000625091	0.00415239	0.00260846	Nta12g32700/Nta16g20100/Nta15g23490	3	8
GO:0048767	root hair elongation	6/192	130/23701	0.000678713	0.00446869	0.00280716	Nta05g04000/Nta06g06120/Nta10g11850/Nta10g05880/Nta09g15360/Nta09g07680	6	8
GO:0009066	aspartate family amino acid metabolic process	5/192	87/23701	0.000714881	0.00466554	0.00293081	Nta05g21090/Nta06g19170/Nta22g17370/Nta10g22270/Nta03g32480	5	8
GO:0019058	viral life cycle	3/192	23/23701	0.000822499	0.00530302	0.00333127	Nta12g32700/Nta16g20100/Nta15g23490	3	8
GO:0015695	organic cation transport	4/192	52/23701	0.000833943	0.00530302	0.00333127	Nta19g04930/Nta05g26750/Nta06g27710/Nta11g01550	4	8
GO:0043244	regulation of protein-containing complex disassembly	4/192	52/23701	0.000833943	0.00530302	0.00333127	Nta12g32700/Nta16g20100/Nta15g23490/Nta01g00770	4	8
GO:0098869	cellular oxidant detoxification	8/192	244/23701	0.000876525	0.00552656	0.00347169	Nta02g04840/Nta08g13830/Nta07g16370/Nta03g03200/Nta12g15160/Nta08g13820/Nta07g16360/Nta11g15770	8	8
GO:0070726	cell wall assembly	3/192	24/23701	0.000934418	0.00579339	0.00363931	Nta04g09840/Nta10g07170/Nta09g09350	3	8
GO:0071668	plant-type cell wall assembly	3/192	24/23701	0.000934418	0.00579339	0.00363931	Nta04g09840/Nta10g07170/Nta09g09350	3	8
GO:0009832	plant-type cell wall biogenesis	9/192	309/23701	0.000978173	0.00601455	0.00377824	Nta02g35030/Nta08g13660/Nta16g08860/Nta04g09840/Nta23g00510/Nta10g07170/Nta09g09350/Nta24g15960/Nta24g16710	9	8
GO:0051258	protein polymerization	6/192	141/23701	0.00103657	0.0063214	0.003971	Nta12g32700/Nta16g20100/Nta15g23490/Nta21g14970/Nta11g29120/Nta01g00770	6	8
GO:1990748	cellular detoxification	8/192	252/23701	0.00107837	0.0065228	0.00409752	Nta02g04840/Nta08g13830/Nta07g16370/Nta03g03200/Nta12g15160/Nta08g13820/Nta07g16360/Nta11g15770	8	8
GO:0009856	pollination	11/192	456/23701	0.0012895	0.00767508	0.00482136	Nta17g01910/Nta18g21290/Nta17g22910/Nta05g04000/Nta18g01850/Nta06g06120/Nta23g19540/Nta10g07170/Nta09g09350/Nta03g03230/Nta23g16880	11	8
GO:0044706	multi-multicellular organism process	11/192	456/23701	0.0012895	0.00767508	0.00482136	Nta17g01910/Nta18g21290/Nta17g22910/Nta05g04000/Nta18g01850/Nta06g06120/Nta23g19540/Nta10g07170/Nta09g09350/Nta03g03230/Nta23g16880	11	8
GO:0009860	pollen tube growth	8/192	261/23701	0.00134816	0.00796057	0.0050007	Nta17g01910/Nta18g21290/Nta17g22910/Nta05g04000/Nta18g01850/Nta06g06120/Nta23g19540/Nta23g16880	8	8
GO:1901617	organic hydroxy compound biosynthetic process	9/192	329/23701	0.00151004	0.0088462	0.00555704	Nta05g17020/Nta06g15190/Nta03g06250/Nta04g06700/Nta08g17820/Nta02g12470/Nta12g22120/Nta04g29570/Nta12g15950	9	8
GO:0072350	tricarboxylic acid metabolic process	4/192	62/23701	0.0016137	0.00937962	0.00589212	Nta13g00060/Nta14g00090/Nta11g27220/Nta02g34210	4	8
GO:0010555	response to mannitol	3/192	29/23701	0.00163751	0.00944424	0.00593272	Nta12g32700/Nta16g20100/Nta15g23490	3	8
GO:0071219	cellular response to molecule of bacterial origin	3/192	30/23701	0.00180868	0.0103512	0.00650245	Nta12g32700/Nta16g20100/Nta15g23490	3	8
GO:0006576	biogenic amine metabolic process	5/192	111/23701	0.00212174	0.0120502	0.00756974	Nta02g14920/Nta01g01830/Nta04g20030/Nta07g25850/Nta00g01610	5	8
GO:0051261	protein depolymerization	4/192	67/23701	0.00214875	0.0121111	0.00760802	Nta12g32700/Nta16g20100/Nta15g23490/Nta01g00770	4	8
GO:0046794	transport of virus	3/192	32/23701	0.00218353	0.0122147	0.00767304	Nta12g32700/Nta16g20100/Nta15g23490	3	8
GO:0046364	monosaccharide biosynthetic process	5/192	113/23701	0.00229379	0.0127357	0.00800034	Nta19g01920/Nta16g23520/Nta12g12840/Nta19g23840/Nta06g18270	5	8
GO:0006754	ATP biosynthetic process	5/192	116/23701	0.0025706	0.0141669	0.00889939	Nta16g23520/Nta19g23840/Nta06g18270/Nta02g14710/Nta01g02100	5	8
GO:0044272	sulfur compound biosynthetic process	7/192	230/23701	0.00277948	0.0149353	0.0093821	Nta19g00750/Nta19g16290/Nta24g21710/Nta01g15570/Nta03g03230/Nta03g32480/Nta02g28070	7	8
GO:0044380	protein localization to cytoskeleton	2/192	10/23701	0.00281484	0.0149353	0.0093821	Nta10g07170/Nta09g09350	2	8
GO:0046500	S-adenosylmethionine metabolic process	2/192	10/23701	0.00281484	0.0149353	0.0093821	Nta22g17370/Nta10g22270	2	8
GO:0072698	protein localization to microtubule cytoskeleton	2/192	10/23701	0.00281484	0.0149353	0.0093821	Nta10g07170/Nta09g09350	2	8
GO:1900367	positive regulation of defense response to insect	2/192	10/23701	0.00281484	0.0149353	0.0093821	Nta03g17140/Nta04g32130	2	8
GO:0019674	NAD metabolic process	3/192	35/23701	0.00283048	0.0149353	0.0093821	Nta05g21090/Nta06g19170/Nta20g21940	3	8
GO:0080147	root hair cell development	6/192	173/23701	0.00291876	0.0152927	0.0096066	Nta05g04000/Nta06g06120/Nta10g11850/Nta10g05880/Nta09g15360/Nta09g07680	6	8
GO:0046785	microtubule polymerization	3/192	36/23701	0.00306955	0.0159702	0.0100322	Nta12g32700/Nta16g20100/Nta15g23490	3	8
GO:0010639	negative regulation of organelle organization	6/192	176/23701	0.00317716	0.0162852	0.0102301	Nta12g32700/Nta16g20100/Nta15g23490/Nta21g14970/Nta11g29120/Nta01g00770	6	8
GO:0009145	purine nucleoside triphosphate biosynthetic process	5/192	122/23701	0.00319575	0.0162852	0.0102301	Nta16g23520/Nta19g23840/Nta06g18270/Nta02g14710/Nta01g02100	5	8
GO:0009206	purine ribonucleoside triphosphate biosynthetic process	5/192	122/23701	0.00319575	0.0162852	0.0102301	Nta16g23520/Nta19g23840/Nta06g18270/Nta02g14710/Nta01g02100	5	8
GO:0051129	negative regulation of cellular component organization	7/192	237/23701	0.0032801	0.0166013	0.0104287	Nta12g32700/Nta16g20100/Nta01g30330/Nta15g23490/Nta21g14970/Nta11g29120/Nta01g00770	7	8
GO:0042744	hydrogen peroxide catabolic process	3/192	37/23701	0.00332066	0.016693	0.0104863	Nta03g03200/Nta12g15160/Nta11g15770	3	8
GO:0006911	phagocytosis, engulfment	2/192	11/23701	0.00342207	0.0170874	0.010734	Nta02g14710/Nta01g02100	2	8
GO:0097237	cellular response to toxic substance	8/192	305/23701	0.00353109	0.0173149	0.0108769	Nta02g04840/Nta08g13830/Nta07g16370/Nta03g03200/Nta12g15160/Nta08g13820/Nta07g16360/Nta11g15770	8	8
GO:0009127	purine nucleoside monophosphate biosynthetic process	5/192	125/23701	0.0035463	0.0173149	0.0108769	Nta16g23520/Nta19g23840/Nta06g18270/Nta02g14710/Nta01g02100	5	8
GO:0009168	purine ribonucleoside monophosphate biosynthetic process	5/192	125/23701	0.0035463	0.0173149	0.0108769	Nta16g23520/Nta19g23840/Nta06g18270/Nta02g14710/Nta01g02100	5	8
GO:0006006	glucose metabolic process	4/192	77/23701	0.00356351	0.0173149	0.0108769	Nta16g23520/Nta12g12840/Nta19g23840/Nta06g18270	4	8
GO:0031365	N-terminal protein amino acid modification	3/192	38/23701	0.003584	0.0173149	0.0108769	Nta12g32700/Nta16g20100/Nta15g23490	3	8
GO:0017001	antibiotic catabolic process	3/192	39/23701	0.00385975	0.0184301	0.0115775	Nta03g03200/Nta12g15160/Nta11g15770	3	8
GO:0046034	ATP metabolic process	6/192	185/23701	0.00405519	0.0184301	0.0115775	Nta16g23520/Nta19g23840/Nta06g18270/Nta02g14710/Nta01g02100/Nta05g06540	6	8
GO:0002215	defense response to nematode	2/192	12/23701	0.00408467	0.0184301	0.0115775	Nta22g10600/Nta12g20930	2	8
GO:0032119	sequestering of zinc ion	2/192	12/23701	0.00408467	0.0184301	0.0115775	Nta02g14710/Nta01g02100	2	8
GO:0034406	cell wall beta-glucan metabolic process	2/192	12/23701	0.00408467	0.0184301	0.0115775	Nta18g11830/Nta17g12720	2	8
GO:0052541	plant-type cell wall cellulose metabolic process	2/192	12/23701	0.00408467	0.0184301	0.0115775	Nta18g11830/Nta17g12720	2	8
GO:0070070	proton-transporting V-type ATPase complex assembly	2/192	12/23701	0.00408467	0.0184301	0.0115775	Nta02g14710/Nta01g02100	2	8
GO:0070072	vacuolar proton-transporting V-type ATPase complex assembly	2/192	12/23701	0.00408467	0.0184301	0.0115775	Nta02g14710/Nta01g02100	2	8
GO:0071918	urea transmembrane transport	2/192	12/23701	0.00408467	0.0184301	0.0115775	Nta23g16760/Nta11g15540	2	8
GO:0009309	amine biosynthetic process	4/192	80/23701	0.00408733	0.0184301	0.0115775	Nta02g14920/Nta01g01830/Nta07g25850/Nta00g01610	4	8
GO:0042401	biogenic amine biosynthetic process	4/192	80/23701	0.00408733	0.0184301	0.0115775	Nta02g14920/Nta01g01830/Nta07g25850/Nta00g01610	4	8
GO:0006094	gluconeogenesis	3/192	40/23701	0.00414808	0.0185914	0.0116788	Nta16g23520/Nta19g23840/Nta06g18270	3	8
GO:0009201	ribonucleoside triphosphate biosynthetic process	5/192	130/23701	0.00419067	0.0186698	0.0117281	Nta16g23520/Nta19g23840/Nta06g18270/Nta02g14710/Nta01g02100	5	8
GO:1902652	secondary alcohol metabolic process	3/192	41/23701	0.00444916	0.0197034	0.0123774	Nta13g00060/Nta14g00090/Nta11g27220	3	8
GO:0006090	pyruvate metabolic process	5/192	133/23701	0.00461515	0.0203176	0.0127632	Nta15g17740/Nta16g23520/Nta19g23840/Nta16g14440/Nta06g18270	5	8
GO:0001887	selenium compound metabolic process	2/192	13/23701	0.0048017	0.0206501	0.012972	Nta01g22650/Nta03g32480	2	8
GO:0006968	cellular defense response	2/192	13/23701	0.0048017	0.0206501	0.012972	Nta18g11830/Nta17g12720	2	8
GO:0010324	membrane invagination	2/192	13/23701	0.0048017	0.0206501	0.012972	Nta02g14710/Nta01g02100	2	8
GO:0099024	plasma membrane invagination	2/192	13/23701	0.0048017	0.0206501	0.012972	Nta02g14710/Nta01g02100	2	8
GO:0000281	mitotic cytokinesis	6/192	192/23701	0.00485332	0.0207521	0.0130361	Nta02g35030/Nta08g13660/Nta16g08860/Nta10g07170/Nta09g09350/Nta24g15960	6	8
GO:0045926	negative regulation of growth	5/192	137/23701	0.00522758	0.0217764	0.0136796	Nta12g32700/Nta16g20100/Nta01g30330/Nta15g23490/Nta02g26440	5	8
GO:0009126	purine nucleoside monophosphate metabolic process	6/192	195/23701	0.00522855	0.0217764	0.0136796	Nta16g23520/Nta19g23840/Nta06g18270/Nta02g14710/Nta01g02100/Nta05g06540	6	8
GO:0009167	purine ribonucleoside monophosphate metabolic process	6/192	195/23701	0.00522855	0.0217764	0.0136796	Nta16g23520/Nta19g23840/Nta06g18270/Nta02g14710/Nta01g02100/Nta05g06540	6	8
GO:0009205	purine ribonucleoside triphosphate metabolic process	6/192	195/23701	0.00522855	0.0217764	0.0136796	Nta16g23520/Nta19g23840/Nta06g18270/Nta02g14710/Nta01g02100/Nta05g06540	6	8
GO:0042546	cell wall biogenesis	9/192	397/23701	0.00523921	0.0217764	0.0136796	Nta02g35030/Nta08g13660/Nta16g08860/Nta04g09840/Nta23g00510/Nta10g07170/Nta09g09350/Nta24g15960/Nta24g16710	9	8
GO:0019319	hexose biosynthetic process	3/192	44/23701	0.00543049	0.022446	0.0141002	Nta16g23520/Nta19g23840/Nta06g18270	3	8
GO:0009144	purine nucleoside triphosphate metabolic process	6/192	197/23701	0.00549025	0.0225313	0.0141538	Nta16g23520/Nta19g23840/Nta06g18270/Nta02g14710/Nta01g02100/Nta05g06540	6	8
GO:0009142	nucleoside triphosphate biosynthetic process	5/192	139/23701	0.00555442	0.0225313	0.0141538	Nta16g23520/Nta19g23840/Nta06g18270/Nta02g14710/Nta01g02100	5	8
GO:0006531	aspartate metabolic process	2/192	14/23701	0.00557225	0.0225313	0.0141538	Nta05g21090/Nta06g19170	2	8
GO:2000067	regulation of root morphogenesis	2/192	14/23701	0.00557225	0.0225313	0.0141538	Nta10g07170/Nta09g09350	2	8
GO:0071472	cellular response to salt stress	4/192	89/23701	0.00596535	0.0239904	0.0150704	Nta12g32700/Nta16g20100/Nta15g23490/Nta19g20980	4	8
GO:0009646	response to absence of light	5/192	142/23701	0.00607135	0.0242854	0.0152557	Nta12g00280/Nta03g17140/Nta13g19210/Nta04g32130/Nta15g16550	5	8
GO:0006497	protein lipidation	3/192	46/23701	0.00615125	0.0243432	0.015292	Nta12g32700/Nta16g20100/Nta15g23490	3	8
GO:0042158	lipoprotein biosynthetic process	3/192	46/23701	0.00615125	0.0243432	0.015292	Nta12g32700/Nta16g20100/Nta15g23490	3	8
GO:0043648	dicarboxylic acid metabolic process	5/192	143/23701	0.00625094	0.0246069	0.0154576	Nta05g21090/Nta06g19170/Nta20g21940/Nta15g17740/Nta16g14440	5	8
GO:0009199	ribonucleoside triphosphate metabolic process	6/192	203/23701	0.00633291	0.0246685	0.0154963	Nta16g23520/Nta19g23840/Nta06g18270/Nta02g14710/Nta01g02100/Nta05g06540	6	8
GO:0043254	regulation of protein-containing complex assembly	6/192	203/23701	0.00633291	0.0246685	0.0154963	Nta12g32700/Nta16g20100/Nta15g23490/Nta21g14970/Nta11g29120/Nta01g00770	6	8
GO:0010469	regulation of signaling receptor activity	2/192	15/23701	0.00639542	0.0247823	0.0155678	Nta22g11880/Nta02g26440	2	8
GO:0061640	cytoskeleton-dependent cytokinesis	6/192	205/23701	0.00663363	0.0255721	0.016064	Nta02g35030/Nta08g13660/Nta16g08860/Nta10g07170/Nta09g09350/Nta24g15960	6	8
GO:0097164	ammonium ion metabolic process	4/192	92/23701	0.00670023	0.0256957	0.0161416	Nta02g14920/Nta01g01830/Nta07g25850/Nta00g01610	4	8
GO:0051176	positive regulation of sulfur metabolic process	2/192	16/23701	0.00727031	0.0276805	0.0173884	Nta05g21090/Nta06g19170	2	8
GO:0048573	photoperiodism, flowering	7/192	275/23701	0.00729217	0.0276805	0.0173884	Nta12g00280/Nta03g17140/Nta04g32130/Nta10g07170/Nta04g08440/Nta03g08520/Nta09g09350	7	8
GO:0031109	microtubule polymerization or depolymerization	3/192	49/23701	0.00733483	0.0277011	0.0174014	Nta12g32700/Nta16g20100/Nta15g23490	3	8
GO:0016999	antibiotic metabolic process	5/192	149/23701	0.00740753	0.0278344	0.0174851	Nta03g03200/Nta12g15160/Nta11g27220/Nta11g15770/Nta02g34210	5	8
GO:0007017	microtubule-based process	9/192	421/23701	0.00758226	0.0283478	0.0178076	Nta12g32700/Nta16g20100/Nta01g30330/Nta15g23490/Nta08g13660/Nta10g07170/Nta09g09350/Nta19g20980/Nta24g15960	9	8
GO:0006555	methionine metabolic process	3/192	51/23701	0.00819356	0.0300387	0.0188698	Nta22g17370/Nta10g22270/Nta03g32480	3	8
GO:0006076	(1->3)-beta-D-glucan catabolic process	2/192	17/23701	0.00819605	0.0300387	0.0188698	Nta22g10600/Nta12g20930	2	8
GO:0051275	beta-glucan catabolic process	2/192	17/23701	0.00819605	0.0300387	0.0188698	Nta22g10600/Nta12g20930	2	8
GO:0070071	proton-transporting two-sector ATPase complex assembly	2/192	17/23701	0.00819605	0.0300387	0.0188698	Nta02g14710/Nta01g02100	2	8
GO:0098754	detoxification	8/192	353/23701	0.00831854	0.0303382	0.019058	Nta02g04840/Nta08g13830/Nta07g16370/Nta03g03200/Nta12g15160/Nta08g13820/Nta07g16360/Nta11g15770	8	8
GO:0051651	maintenance of location in cell	4/192	99/23701	0.00864207	0.0313644	0.0197026	Nta21g14970/Nta11g29120/Nta02g14710/Nta01g02100	4	8
GO:0009825	multidimensional cell growth	4/192	100/23701	0.00894638	0.0323112	0.0202974	Nta08g13660/Nta04g09840/Nta01g33800/Nta24g15960	4	8
GO:1902905	positive regulation of supramolecular fiber organization	3/192	53/23701	0.00910902	0.0327397	0.0205665	Nta12g32700/Nta16g20100/Nta15g23490	3	8
GO:0009648	photoperiodism	7/192	288/23701	0.00927042	0.0331596	0.0208303	Nta12g00280/Nta03g17140/Nta04g32130/Nta10g07170/Nta04g08440/Nta03g08520/Nta09g09350	7	8
GO:0009156	ribonucleoside monophosphate biosynthetic process	5/192	158/23701	0.00941028	0.0333887	0.0209742	Nta16g23520/Nta19g23840/Nta06g18270/Nta02g14710/Nta01g02100	5	8
GO:0009141	nucleoside triphosphate metabolic process	6/192	221/23701	0.00942424	0.0333887	0.0209742	Nta16g23520/Nta19g23840/Nta06g18270/Nta02g14710/Nta01g02100/Nta05g06540	6	8
GO:0046688	response to copper ion	3/192	56/23701	0.0105902	0.0373416	0.0234574	Nta12g32700/Nta16g20100/Nta15g23490	3	8
GO:0000910	cytokinesis	6/192	227/23701	0.0106596	0.0374092	0.0234998	Nta02g35030/Nta08g13660/Nta16g08860/Nta10g07170/Nta09g09350/Nta24g15960	6	8
GO:2000028	regulation of photoperiodism, flowering	5/192	164/23701	0.0109356	0.0381974	0.023995	Nta12g00280/Nta10g07170/Nta04g08440/Nta03g08520/Nta09g09350	5	8
GO:0009161	ribonucleoside monophosphate metabolic process	6/192	229/23701	0.0110958	0.0385759	0.0242328	Nta16g23520/Nta19g23840/Nta06g18270/Nta02g14710/Nta01g02100/Nta05g06540	6	8
GO:0071695	anatomical structure maturation	8/192	372/23701	0.0111759	0.0386739	0.0242943	Nta05g04000/Nta06g06120/Nta10g11850/Nta10g05880/Nta09g15360/Nta18g11830/Nta17g12720/Nta09g07680	8	8
GO:2000068	regulation of defense response to insect	2/192	20/23701	0.0112696	0.0388064	0.0243775	Nta03g17140/Nta04g32130	2	8
GO:0042542	response to hydrogen peroxide	6/192	230/23701	0.0113185	0.0388064	0.0243775	Nta05g17020/Nta06g15190/Nta12g00280/Nta03g17140/Nta04g32130/Nta06g18270	6	8
GO:0071216	cellular response to biotic stimulus	3/192	58/23701	0.0116505	0.0397614	0.0249775	Nta12g32700/Nta16g20100/Nta15g23490	3	8
GO:0030837	negative regulation of actin filament polymerization	3/192	59/23701	0.0122028	0.041456	0.026042	Nta21g14970/Nta11g29120/Nta01g00770	3	8
GO:0006074	(1->3)-beta-D-glucan metabolic process	2/192	21/23701	0.0123901	0.0418043	0.0262608	Nta22g10600/Nta12g20930	2	8
GO:0000271	polysaccharide biosynthetic process	7/192	305/23701	0.0124177	0.0418043	0.0262608	Nta02g35030/Nta08g13660/Nta16g08860/Nta01g33800/Nta10g07170/Nta09g09350/Nta24g15960	7	8
GO:0009124	nucleoside monophosphate biosynthetic process	5/192	170/23701	0.0126217	0.0422999	0.0265721	Nta16g23520/Nta19g23840/Nta06g18270/Nta02g14710/Nta01g02100	5	8
GO:0042157	lipoprotein metabolic process	3/192	60/23701	0.0127699	0.0426044	0.0267634	Nta12g32700/Nta16g20100/Nta15g23490	3	8
GO:0006356	regulation of transcription by RNA polymerase I	2/192	22/23701	0.0135572	0.0442391	0.0277903	Nta18g11840/Nta17g12730	2	8
GO:0006730	one-carbon metabolic process	2/192	22/23701	0.0135572	0.0442391	0.0277903	Nta10g22280/Nta09g26500	2	8
GO:0045943	positive regulation of transcription by RNA polymerase I	2/192	22/23701	0.0135572	0.0442391	0.0277903	Nta18g11840/Nta17g12730	2	8
GO:0051554	flavonol metabolic process	2/192	22/23701	0.0135572	0.0442391	0.0277903	Nta05g17020/Nta06g15190	2	8
GO:0051555	flavonol biosynthetic process	2/192	22/23701	0.0135572	0.0442391	0.0277903	Nta05g17020/Nta06g15190	2	8
GO:0030198	extracellular matrix organization	4/192	115/23701	0.0143721	0.0464905	0.0292045	Nta03g28400/Nta04g09840/Nta10g07170/Nta09g09350	4	8
GO:0043062	extracellular structure organization	4/192	115/23701	0.0143721	0.0464905	0.0292045	Nta03g28400/Nta04g09840/Nta10g07170/Nta09g09350	4	8
GO:0051495	positive regulation of cytoskeleton organization	3/192	63/23701	0.0145605	0.046896	0.0294593	Nta12g32700/Nta16g20100/Nta15g23490	3	8
GO:0072330	monocarboxylic acid biosynthetic process	9/192	470/23701	0.0147639	0.0473462	0.0297421	Nta19g01920/Nta19g16290/Nta03g17140/Nta16g23520/Nta04g32130/Nta19g23840/Nta01g15570/Nta06g18270/Nta02g28070	9	8
GO:0009097	isoleucine biosynthetic process	2/31	10/23701	7.40194e-05	0.00668373	0.00406919	Nta20g04680/Nta23g16660	2	9
GO:0002215	defense response to nematode	2/31	12/23701	0.000108385	0.00668373	0.00406919	Nta22g10600/Nta12g20930	2	9
GO:0006076	(1->3)-beta-D-glucan catabolic process	2/31	17/23701	0.00022243	0.0082299	0.00501052	Nta22g10600/Nta12g20930	2	9
GO:0051275	beta-glucan catabolic process	2/31	17/23701	0.00022243	0.0082299	0.00501052	Nta22g10600/Nta12g20930	2	9
GO:0006074	(1->3)-beta-D-glucan metabolic process	2/31	21/23701	0.00034234	0.0097906	0.0059607	Nta22g10600/Nta12g20930	2	9
GO:0031668	cellular response to extracellular stimulus	45443	481/23701	0.000370455	0.0097906	0.0059607	Nta12g16540/Nta11g07210/Nta08g17280/Nta12g00280/Nta07g19680	5	9
GO:0009646	response to absence of light	45382	142/23701	0.00083695	0.0193545	0.0117834	Nta12g16540/Nta11g07210/Nta12g00280	3	9
GO:1902075	cellular response to salt	45382	160/23701	0.00118123	0.0213281	0.012985	Nta11g07210/Nta18g11140/Nta12g00280	3	9
GO:0006094	gluconeogenesis	2/31	40/23701	0.00125202	0.0213281	0.012985	Nta08g17280/Nta07g19680	2	9
GO:2000028	regulation of photoperiodism, flowering	45382	164/23701	0.00126816	0.0213281	0.012985	Nta11g07210/Nta12g00280/Nta04g08440	3	9
GO:0019319	hexose biosynthetic process	2/31	44/23701	0.00151354	0.0233338	0.014206	Nta08g17280/Nta07g19680	2	9
GO:0009082	branched-chain amino acid biosynthetic process	2/31	50/23701	0.00195038	0.0277554	0.016898	Nta20g04680/Nta23g16660	2	9
GO:0010187	negative regulation of seed germination	2/31	61/23701	0.00288769	0.0332635	0.0202515	Nta17g03840/Nta18g03880	2	9
GO:1902600	proton transmembrane transport	45382	236/23701	0.00356657	0.0332635	0.0202515	Nta01g25420/Nta18g05110/Nta22g11660	3	9
GO:0042631	cellular response to water deprivation	2/31	71/23701	0.00388953	0.0332635	0.0202515	Nta11g07210/Nta12g00280	2	9
GO:0071462	cellular response to water stimulus	2/31	75/23701	0.00432936	0.0332635	0.0202515	Nta11g07210/Nta12g00280	2	9
GO:0009615	response to virus	45382	254/23701	0.00438052	0.0332635	0.0202515	Nta17g03840/Nta18g03880/Nta05g19160	3	9
GO:0008645	hexose transmembrane transport	2/31	76/23701	0.00444276	0.0332635	0.0202515	Nta01g25420/Nta22g11660	2	9
GO:0046323	glucose import	2/31	76/23701	0.00444276	0.0332635	0.0202515	Nta01g25420/Nta22g11660	2	9
GO:0090332	stomatal closure	2/31	76/23701	0.00444276	0.0332635	0.0202515	Nta17g03840/Nta18g03880	2	9
GO:1904659	glucose transmembrane transport	2/31	76/23701	0.00444276	0.0332635	0.0202515	Nta01g25420/Nta22g11660	2	9
GO:0006006	glucose metabolic process	2/31	77/23701	0.00455753	0.0332635	0.0202515	Nta08g17280/Nta07g19680	2	9
GO:0015749	monosaccharide transmembrane transport	2/31	78/23701	0.00467367	0.0332635	0.0202515	Nta01g25420/Nta22g11660	2	9
GO:1900150	regulation of defense response to fungus	2/31	78/23701	0.00467367	0.0332635	0.0202515	Nta11g07210/Nta12g00280	2	9
GO:1901607	alpha-amino acid biosynthetic process	45382	260/23701	0.00467487	0.0332635	0.0202515	Nta12g16540/Nta20g04680/Nta23g16660	3	9
GO:0009251	glucan catabolic process	2/31	83/23701	0.00527476	0.0352434	0.0214569	Nta22g10600/Nta12g20930	2	9
GO:0048573	photoperiodism, flowering	45382	275/23701	0.00546248	0.0352434	0.0214569	Nta11g07210/Nta12g00280/Nta04g08440	3	9
GO:0009081	branched-chain amino acid metabolic process	2/31	85/23701	0.00552464	0.0352434	0.0214569	Nta20g04680/Nta23g16660	2	9
GO:0008652	amino acid biosynthetic process	45382	287/23701	0.00614685	0.0370364	0.0225485	Nta12g16540/Nta20g04680/Nta23g16660	3	9
GO:0009648	photoperiodism	45382	288/23701	0.0062061	0.0370364	0.0225485	Nta11g07210/Nta12g00280/Nta04g08440	3	9
GO:0051273	beta-glucan metabolic process	2/31	95/23701	0.00685386	0.0396239	0.0241238	Nta22g10600/Nta12g20930	2	9
GO:0009625	response to insect	2/31	101/23701	0.00771424	0.0432465	0.0263293	Nta11g07210/Nta12g00280	2	9
GO:1900424	regulation of defense response to bacterium	2/31	106/23701	0.00846657	0.0460681	0.0280471	Nta11g07210/Nta12g00280	2	9
GO:1900055	regulation of leaf senescence	2/31	111/23701	0.00925059	0.048896	0.0297688	Nta11g07210/Nta12g00280	2	9
GO:0046364	monosaccharide biosynthetic process	2/31	113/23701	0.00957297	0.0491944	0.0299505	Nta08g17280/Nta07g19680	2	9
GO:0009267	cellular response to starvation	45382	342/23701	0.00992729	0.0496365	0.0302196	Nta12g16540/Nta08g17280/Nta07g19680	3	9
GO:0042255	ribosome assembly	82/549	181/23701	1.86665e-85	8.65195e-83	7.56486e-83	Nta05g32050/Nta06g22850/Nta01g18460/Nta10g17800/Nta12g17980/Nta02g30880/Nta07g04290/Nta12g30400/Nta13g11930/Nta16g22370/Nta23g07920/Nta20g06920/Nta11g20030/Nta01g14010/Nta24g07720/Nta05g19820/Nta02g26540/Nta17g00940/Nta09g05920/Nta18g01070/Nta09g21000/Nta17g12680/Nta15g26130/Nta12g18000/Nta03g03660/Nta17g00040/Nta11g25940/Nta08g02170/Nta23g15940/Nta14g10810/Nta11g05300/Nta03g11980/Nta17g03450/Nta…	82	10
GO:0042273	ribosomal large subunit biogenesis	81/549	193/23701	5.29495e-81	1.63614e-78	1.43057e-78	Nta11g00440/Nta04g14020/Nta01g18460/Nta03g14530/Nta12g08710/Nta02g07010/Nta02g30880/Nta06g04060/Nta12g36570/Nta20g06920/Nta12g01310/Nta13g19000/Nta17g00940/Nta18g01070/Nta07g03170/Nta15g17810/Nta03g03660/Nta09g21540/Nta11g25940/Nta14g07080/Nta14g17670/Nta04g08710/Nta24g19290/Nta16g23210/Nta17g03450/Nta19g03310/Nta18g07870/Nta20g03730/Nta21g12060/Nta14g03960/Nta17g09500/Nta00g07170/Nta11g16090/Nta…	81	10
GO:0022618	protein-RNA complex assembly	94/549	380/23701	1.96128e-69	4.54527e-67	3.97418e-67	Nta05g32050/Nta06g22850/Nta01g18460/Nta10g17800/Nta12g17980/Nta02g30880/Nta10g02740/Nta07g04290/Nta12g30400/Nta05g01850/Nta13g11930/Nta16g22370/Nta09g03620/Nta23g07920/Nta20g06920/Nta11g20030/Nta01g14010/Nta24g07720/Nta05g19820/Nta02g26540/Nta17g00940/Nta09g05920/Nta11g06720/Nta18g01070/Nta09g21000/Nta17g12680/Nta15g26130/Nta12g18000/Nta03g03660/Nta17g00040/Nta11g25940/Nta08g02170/Nta23g15940/Nta…	94	10
GO:0071826	protein-RNA complex organization	94/549	391/23701	3.41067e-68	5.42245e-66	4.74114e-66	Nta05g32050/Nta06g22850/Nta01g18460/Nta10g17800/Nta12g17980/Nta02g30880/Nta10g02740/Nta07g04290/Nta12g30400/Nta05g01850/Nta13g11930/Nta16g22370/Nta09g03620/Nta23g07920/Nta20g06920/Nta11g20030/Nta01g14010/Nta24g07720/Nta05g19820/Nta02g26540/Nta17g00940/Nta09g05920/Nta11g06720/Nta18g01070/Nta09g21000/Nta17g12680/Nta15g26130/Nta12g18000/Nta03g03660/Nta17g00040/Nta11g25940/Nta08g02170/Nta23g15940/Nta…	94	10
GO:0140694	non-membrane-bounded organelle assembly	84/549	290/23701	3.50967e-68	5.42245e-66	4.74114e-66	Nta06g26450/Nta05g28220/Nta05g32050/Nta06g22850/Nta01g18460/Nta10g17800/Nta12g17980/Nta02g30880/Nta07g04290/Nta12g30400/Nta13g11930/Nta16g22370/Nta23g07920/Nta20g06920/Nta11g20030/Nta01g14010/Nta24g07720/Nta05g19820/Nta02g26540/Nta17g00940/Nta09g05920/Nta18g01070/Nta09g21000/Nta17g12680/Nta15g26130/Nta12g18000/Nta03g03660/Nta17g00040/Nta11g25940/Nta08g02170/Nta23g15940/Nta14g10810/Nta11g05300/Nta…	84	10
GO:0042274	ribosomal small subunit biogenesis	64/549	160/23701	2.79045e-62	3.69536e-60	3.23105e-60	Nta05g32050/Nta06g22850/Nta08g16280/Nta10g17800/Nta12g17980/Nta07g04290/Nta12g30400/Nta12g23270/Nta13g11930/Nta20g14580/Nta16g22370/Nta19g16970/Nta23g07920/Nta11g20030/Nta01g14010/Nta24g07720/Nta05g19820/Nta02g26540/Nta09g05920/Nta23g07970/Nta09g21000/Nta17g12680/Nta15g26130/Nta12g18000/Nta17g00040/Nta01g26650/Nta08g02170/Nta12g00870/Nta06g26620/Nta23g15940/Nta14g10810/Nta12g03930/Nta11g05300/Nta…	64	10
GO:0006364	rRNA processing	85/549	365/23701	2.6313e-60	3.04902e-58	2.66592e-58	Nta08g09040/Nta24g10740/Nta11g00440/Nta07g11490/Nta12g08710/Nta08g16280/Nta10g08730/Nta12g17980/Nta12g30400/Nta12g23270/Nta06g04060/Nta20g14580/Nta12g36570/Nta19g16970/Nta11g20030/Nta05g19820/Nta13g19000/Nta23g07970/Nta07g03170/Nta04g11860/Nta17g12680/Nta15g17810/Nta06g12860/Nta15g26130/Nta05g14440/Nta12g18000/Nta17g00040/Nta09g21540/Nta14g07080/Nta14g17670/Nta01g26650/Nta08g02170/Nta12g00870/Nta…	85	10
GO:0016072	rRNA metabolic process	85/549	396/23701	3.58201e-57	3.68947e-55	3.22591e-55	Nta08g09040/Nta24g10740/Nta11g00440/Nta07g11490/Nta12g08710/Nta08g16280/Nta10g08730/Nta12g17980/Nta12g30400/Nta12g23270/Nta06g04060/Nta20g14580/Nta12g36570/Nta19g16970/Nta11g20030/Nta05g19820/Nta13g19000/Nta23g07970/Nta07g03170/Nta04g11860/Nta17g12680/Nta15g17810/Nta06g12860/Nta15g26130/Nta05g14440/Nta12g18000/Nta17g00040/Nta09g21540/Nta14g07080/Nta14g17670/Nta01g26650/Nta08g02170/Nta12g00870/Nta…	85	10
GO:0070925	organelle assembly	84/549	406/23701	4.11455e-55	3.81418e-53	3.33495e-53	Nta06g26450/Nta05g28220/Nta05g32050/Nta06g22850/Nta01g18460/Nta10g17800/Nta12g17980/Nta02g30880/Nta07g04290/Nta12g30400/Nta13g11930/Nta16g22370/Nta23g07920/Nta20g06920/Nta11g20030/Nta01g14010/Nta24g07720/Nta05g19820/Nta02g26540/Nta17g00940/Nta09g05920/Nta18g01070/Nta09g21000/Nta17g12680/Nta15g26130/Nta12g18000/Nta03g03660/Nta17g00040/Nta11g25940/Nta08g02170/Nta23g15940/Nta14g10810/Nta11g05300/Nta…	84	10
GO:0000027	ribosomal large subunit assembly	42/549	88/23701	3.94327e-45	3.3231e-43	2.90557e-43	Nta01g18460/Nta02g30880/Nta20g06920/Nta17g00940/Nta18g01070/Nta03g03660/Nta11g25940/Nta17g03450/Nta18g07870/Nta20g03730/Nta21g12060/Nta17g09500/Nta00g07170/Nta11g16090/Nta23g19650/Nta20g06230/Nta18g09090/Nta18g10340/Nta03g01620/Nta14g05190/Nta08g00180/Nta23g16610/Nta18g03330/Nta12g14920/Nta03g16530/Nta13g05890/Nta17g09110/Nta23g17720/Nta12g02330/Nta03g01740/Nta17g10840/Nta04g03830/Nta11g05000/Nta…	42	10
GO:0000462	maturation of SSU-rRNA from tricistronic rRNA transcript (SSU-rRNA, 5.8S rRNA, LSU-rRNA)	39/549	101/23701	1.71832e-37	1.3274e-35	1.16062e-35	Nta08g16280/Nta12g17980/Nta12g30400/Nta12g23270/Nta20g14580/Nta19g16970/Nta11g20030/Nta05g19820/Nta23g07970/Nta17g12680/Nta15g26130/Nta12g18000/Nta17g00040/Nta01g26650/Nta08g02170/Nta12g00870/Nta23g15940/Nta11g05300/Nta22g12760/Nta20g14600/Nta11g06560/Nta06g17940/Nta07g10400/Nta02g24920/Nta08g07900/Nta20g05310/Nta02g08420/Nta07g18500/Nta03g01710/Nta01g12190/Nta02g11570/Nta03g23550/Nta04g27130/Nta…	39	10
GO:0030490	maturation of SSU-rRNA	40/549	114/23701	1.84506e-36	1.31567e-34	1.15036e-34	Nta08g16280/Nta12g17980/Nta12g30400/Nta12g23270/Nta20g14580/Nta19g16970/Nta11g20030/Nta05g19820/Nta23g07970/Nta17g12680/Nta15g26130/Nta12g18000/Nta17g00040/Nta01g26650/Nta08g02170/Nta12g00870/Nta23g15940/Nta11g05300/Nta22g12760/Nta20g14600/Nta11g06560/Nta06g17940/Nta07g10400/Nta02g24920/Nta08g07900/Nta20g05310/Nta02g08420/Nta07g18500/Nta03g01710/Nta01g12190/Nta02g11570/Nta03g23550/Nta04g27130/Nta…	40	10
GO:0000028	ribosomal small subunit assembly	30/549	62/23701	9.07035e-33	6.00587e-31	5.25126e-31	Nta05g32050/Nta06g22850/Nta10g17800/Nta12g17980/Nta07g04290/Nta13g11930/Nta16g22370/Nta23g07920/Nta11g20030/Nta01g14010/Nta24g07720/Nta05g19820/Nta02g26540/Nta09g05920/Nta09g21000/Nta12g18000/Nta17g00040/Nta23g15940/Nta14g10810/Nta03g11980/Nta04g11800/Nta06g17940/Nta24g19610/Nta20g05310/Nta03g23550/Nta04g27130/Nta19g02930/Nta11g20020/Nta10g04610/Nta23g14060	30	10
GO:0000470	maturation of LSU-rRNA	29/549	64/23701	1.19188e-30	7.36582e-29	6.44034e-29	Nta11g00440/Nta12g08710/Nta06g04060/Nta12g36570/Nta13g19000/Nta07g03170/Nta15g17810/Nta09g21540/Nta14g07080/Nta14g17670/Nta24g19290/Nta16g23210/Nta19g03310/Nta14g03960/Nta05g01520/Nta13g07510/Nta24g12240/Nta10g18300/Nta05g08290/Nta13g04140/Nta16g14540/Nta03g03020/Nta04g03270/Nta19g11890/Nta06g01810/Nta11g14630/Nta12g13950/Nta02g00010/Nta11g02510	29	10
GO:0061077	chaperone-mediated protein folding	30/549	132/23701	1.96232e-21	1.13692e-19	9.94071e-20	Nta09g19100/Nta10g16220/Nta11g22540/Nta21g09280/Nta12g33160/Nta01g28060/Nta11g21100/Nta22g13970/Nta17g11890/Nta12g22560/Nta17g24340/Nta02g02990/Nta02g12050/Nta10g21950/Nta12g07120/Nta05g28530/Nta09g25760/Nta24g10050/Nta18g11140/Nta18g22960/Nta23g10060/Nta11g08240/Nta13g05380/Nta01g20030/Nta15g25950/Nta14g05800/Nta13g06510/Nta21g07810/Nta08g02360/Nta02g31810	30	10
GO:0006458	'de novo' protein folding	23/549	69/23701	6.95932e-21	3.79488e-19	3.31807e-19	Nta09g19100/Nta10g16220/Nta12g33160/Nta01g28060/Nta11g21100/Nta22g13970/Nta12g22560/Nta17g24340/Nta02g02990/Nta02g12050/Nta10g21950/Nta12g07120/Nta05g28530/Nta09g25760/Nta24g10050/Nta18g22960/Nta23g10060/Nta11g08240/Nta13g05380/Nta01g20030/Nta14g05800/Nta13g06510/Nta21g07810	23	10
GO:0000461	endonucleolytic cleavage to generate mature 3'-end of SSU-rRNA from (SSU-rRNA, 5.8S rRNA, LSU-rRNA)	10/549	11/23701	4.4197e-16	2.27614e-14	1.99016e-14	Nta08g16280/Nta12g17980/Nta11g20030/Nta05g19820/Nta12g18000/Nta01g26650/Nta22g12760/Nta06g17940/Nta07g18500/Nta11g20020	10	10
GO:0000463	maturation of LSU-rRNA from tricistronic rRNA transcript (SSU-rRNA, 5.8S rRNA, LSU-rRNA)	15/549	38/23701	2.32519e-15	1.13445e-13	9.91909e-14	Nta13g19000/Nta07g03170/Nta15g17810/Nta09g21540/Nta14g17670/Nta16g23210/Nta14g03960/Nta24g12240/Nta10g18300/Nta13g04140/Nta16g14540/Nta03g03020/Nta04g03270/Nta19g11890/Nta11g02510	15	10
GO:0006457	protein folding	30/549	234/23701	3.21901e-14	1.49201e-12	1.30455e-12	Nta09g19100/Nta10g16220/Nta11g22540/Nta21g09280/Nta12g33160/Nta01g28060/Nta11g21100/Nta22g13970/Nta17g11890/Nta12g22560/Nta17g24340/Nta02g02990/Nta02g12050/Nta10g21950/Nta12g07120/Nta05g28530/Nta09g25760/Nta24g10050/Nta18g11140/Nta18g22960/Nta23g10060/Nta11g08240/Nta13g05380/Nta01g20030/Nta15g25950/Nta14g05800/Nta13g06510/Nta21g07810/Nta08g02360/Nta02g31810	30	10
GO:0006413	translational initiation	19/549	109/23701	7.25796e-12	3.20387e-10	2.80132e-10	Nta24g13960/Nta09g15310/Nta19g09660/Nta11g13490/Nta12g12890/Nta03g27130/Nta10g12410/Nta10g05580/Nta04g03080/Nta07g21730/Nta18g03540/Nta03g31860/Nta23g12970/Nta17g03730/Nta03g02820/Nta22g14760/Nta01g28880/Nta20g00800/Nta03g02830	19	10
GO:0043628	regulatory ncRNA 3'-end processing	14/549	52/23701	8.56762e-12	3.61008e-10	3.15649e-10	Nta08g16280/Nta12g17980/Nta11g20030/Nta05g19820/Nta04g11860/Nta06g12860/Nta05g14440/Nta12g18000/Nta01g26650/Nta22g12760/Nta06g17940/Nta03g12230/Nta07g18500/Nta11g20020	14	10
GO:0000447	endonucleolytic cleavage in ITS1 to separate SSU-rRNA from 5.8S rRNA and LSU-rRNA from tricistronic rRNA transcript (SSU-rRNA, 5.8S rRNA, LSU-rRNA)	10/549	25/23701	9.80491e-11	3.95181e-09	3.45528e-09	Nta08g16280/Nta12g17980/Nta11g20030/Nta05g19820/Nta12g18000/Nta01g26650/Nta22g12760/Nta06g17940/Nta07g18500/Nta11g20020	10	10
GO:0031125	rRNA 3'-end processing	10/549	28/23701	3.69768e-10	1.42823e-08	1.24878e-08	Nta08g16280/Nta12g17980/Nta11g20030/Nta05g19820/Nta12g18000/Nta01g26650/Nta22g12760/Nta06g17940/Nta07g18500/Nta11g20020	10	10
GO:0000479	endonucleolytic cleavage of tricistronic rRNA transcript (SSU-rRNA, 5.8S rRNA, LSU-rRNA)	10/549	31/23701	1.17396e-09	4.35303e-08	3.80609e-08	Nta08g16280/Nta12g17980/Nta11g20030/Nta05g19820/Nta12g18000/Nta01g26650/Nta22g12760/Nta06g17940/Nta07g18500/Nta11g20020	10	10
GO:0009955	adaxial/abaxial pattern specification	16/549	102/23701	1.67147e-09	5.95942e-08	5.21064e-08	Nta12g36570/Nta11g13480/Nta12g12830/Nta14g07080/Nta17g09500/Nta13g07510/Nta18g09090/Nta03g01620/Nta24g06290/Nta12g02330/Nta23g06420/Nta11g05000/Nta11g14630/Nta19g02850/Nta12g13950/Nta02g00010	16	10
GO:0000466	maturation of 5.8S rRNA from tricistronic rRNA transcript (SSU-rRNA, 5.8S rRNA, LSU-rRNA)	10/549	41/23701	2.40964e-08	8.2731e-07	7.23362e-07	Nta08g16280/Nta12g17980/Nta11g20030/Nta05g19820/Nta12g18000/Nta01g26650/Nta22g12760/Nta06g17940/Nta07g18500/Nta11g20020	10	10
GO:0045730	respiratory burst	6/549	10/23701	2.91729e-08	9.32528e-07	8.1536e-07	Nta05g28450/Nta06g26220/Nta12g03990/Nta11g03340/Nta19g03760/Nta24g18830	6	10
GO:0097064	ncRNA export from nucleus	6/549	10/23701	2.91729e-08	9.32528e-07	8.1536e-07	Nta12g17980/Nta11g20030/Nta05g19820/Nta12g18000/Nta06g17940/Nta11g20020	6	10
GO:0006414	translational elongation	9/549	33/23701	4.22586e-08	1.30579e-06	1.14172e-06	Nta04g03620/Nta04g03600/Nta13g05140/Nta04g03540/Nta04g03550/Nta14g04610/Nta06g01720/Nta05g01330/Nta06g01710	9	10
GO:0031123	RNA 3'-end processing	16/549	133/23701	8.15069e-08	2.43732e-06	2.13108e-06	Nta08g16280/Nta12g17980/Nta11g20030/Nta05g19820/Nta04g11860/Nta06g12860/Nta05g14440/Nta12g18000/Nta01g26650/Nta22g12760/Nta06g17940/Nta03g12230/Nta07g18500/Nta11g20020/Nta01g28950/Nta22g14750	16	10
GO:1902626	assembly of large subunit precursor of preribosome	6/549	12/23701	1.23376e-07	3.57406e-06	3.12499e-06	Nta17g00940/Nta18g01070/Nta20g06230/Nta23g16610/Nta20g04750/Nta23g18950	6	10
GO:0051131	chaperone-mediated protein complex assembly	7/549	19/23701	1.36293e-07	3.82859e-06	3.34755e-06	Nta11g22540/Nta21g09280/Nta17g11890/Nta18g11140/Nta15g25950/Nta08g02360/Nta15g04900	7	10
GO:0000460	maturation of 5.8S rRNA	10/549	56/23701	5.60362e-07	1.52781e-05	1.33585e-05	Nta08g16280/Nta12g17980/Nta11g20030/Nta05g19820/Nta12g18000/Nta01g26650/Nta22g12760/Nta06g17940/Nta07g18500/Nta11g20020	10	10
GO:0071493	cellular response to UV-B	6/549	16/23701	9.87922e-07	2.61658e-05	2.28782e-05	Nta18g07870/Nta17g09110/Nta03g01740/Nta12g02540/Nta04g02030/Nta11g04820	6	10
GO:0006913	nucleocytoplasmic transport	22/549	290/23701	1.28936e-06	3.23037e-05	2.82448e-05	Nta01g14630/Nta02g27250/Nta15g12340/Nta16g11750/Nta12g17980/Nta11g20030/Nta05g19820/Nta11g29880/Nta12g18000/Nta06g17940/Nta17g09500/Nta18g09090/Nta03g01620/Nta24g08210/Nta12g02330/Nta03g27130/Nta11g05000/Nta11g20020/Nta12g06840/Nta21g15690/Nta11g08930/Nta23g16900	22	10
GO:0051169	nuclear transport	22/549	290/23701	1.28936e-06	3.23037e-05	2.82448e-05	Nta01g14630/Nta02g27250/Nta15g12340/Nta16g11750/Nta12g17980/Nta11g20030/Nta05g19820/Nta11g29880/Nta12g18000/Nta06g17940/Nta17g09500/Nta18g09090/Nta03g01620/Nta24g08210/Nta12g02330/Nta03g27130/Nta11g05000/Nta11g20020/Nta12g06840/Nta21g15690/Nta11g08930/Nta23g16900	22	10
GO:0071277	cellular response to calcium ion	6/549	18/23701	2.20146e-06	5.3704e-05	4.69563e-05	Nta11g22540/Nta21g09280/Nta17g11890/Nta18g11140/Nta15g25950/Nta08g02360	6	10
GO:0000154	rRNA modification	10/549	72/23701	6.05678e-06	0.000140558	0.000122898	Nta24g10740/Nta10g08730/Nta04g11860/Nta06g12860/Nta05g14440/Nta24g19290/Nta09g10930/Nta19g03310/Nta03g12230/Nta23g10850	10	10
GO:0031118	rRNA pseudouridine synthesis	6/549	21/23701	6.06508e-06	0.000140558	0.000122898	Nta24g10740/Nta04g11860/Nta24g19290/Nta19g03310/Nta03g12230/Nta23g10850	6	10
GO:0071166	ribonucleoprotein complex localization	13/549	127/23701	8.21452e-06	0.000185728	0.000162392	Nta15g12340/Nta16g11750/Nta12g17980/Nta11g20030/Nta05g19820/Nta11g29880/Nta12g18000/Nta06g17940/Nta11g20020/Nta12g06840/Nta21g15690/Nta11g08930/Nta23g16900	13	10
GO:0051085	chaperone cofactor-dependent protein refolding	6/549	23/23701	1.08466e-05	0.0002394	0.00020932	Nta09g19100/Nta10g16220/Nta12g33160/Nta17g24340/Nta02g02990/Nta18g22960	6	10
GO:0051084	'de novo' post-translational protein folding	6/549	25/23701	1.82939e-05	0.000394184	0.000344657	Nta09g19100/Nta10g16220/Nta12g33160/Nta17g24340/Nta02g02990/Nta18g22960	6	10
GO:0006611	protein export from nucleus	13/549	137/23701	1.87099e-05	0.000394184	0.000344657	Nta15g12340/Nta16g11750/Nta12g17980/Nta11g20030/Nta05g19820/Nta11g29880/Nta12g18000/Nta06g17940/Nta11g20020/Nta12g06840/Nta21g15690/Nta11g08930/Nta23g16900	13	10
GO:0006405	RNA export from nucleus	13/549	141/23701	2.54425e-05	0.000524115	0.000458262	Nta15g12340/Nta16g11750/Nta12g17980/Nta11g20030/Nta05g19820/Nta11g29880/Nta12g18000/Nta06g17940/Nta11g20020/Nta12g06840/Nta21g15690/Nta11g08930/Nta23g16900	13	10
GO:0050657	nucleic acid transport	13/549	143/23701	2.95412e-05	0.000570514	0.000498831	Nta15g12340/Nta16g11750/Nta12g17980/Nta11g20030/Nta05g19820/Nta11g29880/Nta12g18000/Nta06g17940/Nta11g20020/Nta12g06840/Nta21g15690/Nta11g08930/Nta23g16900	13	10
GO:0050658	RNA transport	13/549	143/23701	2.95412e-05	0.000570514	0.000498831	Nta15g12340/Nta16g11750/Nta12g17980/Nta11g20030/Nta05g19820/Nta11g29880/Nta12g18000/Nta06g17940/Nta11g20020/Nta12g06840/Nta21g15690/Nta11g08930/Nta23g16900	13	10
GO:0051236	establishment of RNA localization	13/549	143/23701	2.95412e-05	0.000570514	0.000498831	Nta15g12340/Nta16g11750/Nta12g17980/Nta11g20030/Nta05g19820/Nta11g29880/Nta12g18000/Nta06g17940/Nta11g20020/Nta12g06840/Nta21g15690/Nta11g08930/Nta23g16900	13	10
GO:0006403	RNA localization	14/549	168/23701	3.90209e-05	0.000738211	0.000645458	Nta15g12340/Nta16g11750/Nta12g17980/Nta11g20030/Nta05g19820/Nta11g29880/Nta12g18000/Nta06g17940/Nta11g20020/Nta12g06840/Nta21g15690/Nta11g08930/Nta11g27740/Nta23g16900	14	10
GO:0045041	protein import into mitochondrial intermembrane space	4/549	10/23701	5.35177e-05	0.000992217	0.000867549	Nta01g28060/Nta22g13970/Nta10g21950/Nta09g25760	4	10
GO:0051168	nuclear export	13/549	152/23701	5.59692e-05	0.00101732	0.0008895	Nta15g12340/Nta16g11750/Nta12g17980/Nta11g20030/Nta05g19820/Nta11g29880/Nta12g18000/Nta06g17940/Nta11g20020/Nta12g06840/Nta21g15690/Nta11g08930/Nta23g16900	13	10
GO:0031503	protein-containing complex localization	13/549	154/23701	6.40642e-05	0.00114207	0.000998572	Nta15g12340/Nta16g11750/Nta12g17980/Nta11g20030/Nta05g19820/Nta11g29880/Nta12g18000/Nta06g17940/Nta11g20020/Nta12g06840/Nta21g15690/Nta11g08930/Nta23g16900	13	10
GO:0000398	mRNA splicing, via spliceosome	22/549	378/23701	8.10096e-05	0.0014169	0.00123888	Nta11g06720/Nta18g04540/Nta20g02570/Nta23g10760/Nta12g00680/Nta12g06840/Nta12g00760/Nta01g28740/Nta15g25750/Nta14g19960/Nta23g14880/Nta12g26960/Nta13g00590/Nta09g20960/Nta11g08930/Nta08g02680/Nta10g17770/Nta11g27740/Nta13g21570/Nta20g04850/Nta16g19930/Nta08g15180	22	10
GO:0001522	pseudouridine synthesis	6/549	33/23701	9.77596e-05	0.00167821	0.00146735	Nta24g10740/Nta04g11860/Nta24g19290/Nta19g03310/Nta03g12230/Nta23g10850	6	10
GO:0040031	snRNA modification	4/549	12/23701	0.000121572	0.00204904	0.00179158	Nta04g11860/Nta24g19290/Nta19g03310/Nta03g12230	4	10
GO:0034644	cellular response to UV	6/549	39/23701	0.000256027	0.00423816	0.00370565	Nta18g07870/Nta17g09110/Nta03g01740/Nta12g02540/Nta04g02030/Nta11g04820	6	10
GO:0001934	positive regulation of protein phosphorylation	12/549	156/23701	0.000290251	0.0047204	0.00412731	Nta01g18250/Nta02g30620/Nta05g28450/Nta13g01000/Nta14g01160/Nta02g02330/Nta06g26220/Nta12g33730/Nta12g03990/Nta11g03340/Nta19g03760/Nta24g18830	12	10
GO:0043410	positive regulation of MAPK cascade	6/549	40/23701	0.000295371	0.00472085	0.00412769	Nta05g28450/Nta06g26220/Nta12g03990/Nta11g03340/Nta19g03760/Nta24g18830	6	10
GO:0000377	RNA splicing, via transesterification reactions with bulged adenosine as nucleophile	22/549	418/23701	0.000335025	0.00526387	0.00460248	Nta11g06720/Nta18g04540/Nta20g02570/Nta23g10760/Nta12g00680/Nta12g06840/Nta12g00760/Nta01g28740/Nta15g25750/Nta14g19960/Nta23g14880/Nta12g26960/Nta13g00590/Nta09g20960/Nta11g08930/Nta08g02680/Nta10g17770/Nta11g27740/Nta13g21570/Nta20g04850/Nta16g19930/Nta08g15180	22	10
GO:0000375	RNA splicing, via transesterification reactions	22/549	422/23701	0.000381402	0.00589266	0.00515228	Nta11g06720/Nta18g04540/Nta20g02570/Nta23g10760/Nta12g00680/Nta12g06840/Nta12g00760/Nta01g28740/Nta15g25750/Nta14g19960/Nta23g14880/Nta12g26960/Nta13g00590/Nta09g20960/Nta11g08930/Nta08g02680/Nta10g17770/Nta11g27740/Nta13g21570/Nta20g04850/Nta16g19930/Nta08g15180	22	10
GO:0016074	sno(s)RNA metabolic process	6/549	42/23701	0.000388191	0.00589923	0.00515802	Nta24g10740/Nta04g11860/Nta06g12860/Nta05g14440/Nta03g12230/Nta23g10850	6	10
GO:0042327	positive regulation of phosphorylation	12/549	164/23701	0.000457779	0.00684453	0.00598454	Nta01g18250/Nta02g30620/Nta05g28450/Nta13g01000/Nta14g01160/Nta02g02330/Nta06g26220/Nta12g33730/Nta12g03990/Nta11g03340/Nta19g03760/Nta24g18830	12	10
GO:0010562	positive regulation of phosphorus metabolic process	12/549	166/23701	0.000510515	0.00739449	0.0064654	Nta01g18250/Nta02g30620/Nta05g28450/Nta13g01000/Nta14g01160/Nta02g02330/Nta06g26220/Nta12g33730/Nta12g03990/Nta11g03340/Nta19g03760/Nta24g18830	12	10
GO:0045937	positive regulation of phosphate metabolic process	12/549	166/23701	0.000510515	0.00739449	0.0064654	Nta01g18250/Nta02g30620/Nta05g28450/Nta13g01000/Nta14g01160/Nta02g02330/Nta06g26220/Nta12g33730/Nta12g03990/Nta11g03340/Nta19g03760/Nta24g18830	12	10
GO:0000054	ribosomal subunit export from nucleus	5/549	30/23701	0.00057777	0.00811504	0.00709542	Nta15g12340/Nta16g11750/Nta11g29880/Nta21g15690/Nta23g16900	5	10
GO:0033750	ribosome localization	5/549	30/23701	0.00057777	0.00811504	0.00709542	Nta15g12340/Nta16g11750/Nta11g29880/Nta21g15690/Nta23g16900	5	10
GO:0090506	axillary shoot meristem initiation	4/549	20/23701	0.00102701	0.0142095	0.0124241	Nta23g07920/Nta01g14010/Nta24g07720/Nta02g26540	4	10
GO:0051592	response to calcium ion	6/549	52/23701	0.00123961	0.0168988	0.0147756	Nta11g22540/Nta21g09280/Nta17g11890/Nta18g11140/Nta15g25950/Nta08g02360	6	10
GO:0003002	regionalization	20/549	414/23701	0.00173074	0.0232521	0.0203305	Nta20g08500/Nta08g09040/Nta07g11490/Nta12g36570/Nta11g13480/Nta12g12830/Nta14g07080/Nta17g09500/Nta13g07510/Nta18g09090/Nta03g01620/Nta24g06290/Nta12g02330/Nta23g06420/Nta11g05000/Nta11g14630/Nta19g02850/Nta12g13950/Nta02g00010/Nta11g27740	20	10
GO:0031126	sno(s)RNA 3'-end processing	4/549	24/23701	0.00209329	0.0277212	0.0242382	Nta04g11860/Nta06g12860/Nta05g14440/Nta03g12230	4	10
GO:0006353	DNA-templated transcription termination	4/549	25/23701	0.00244688	0.0319473	0.0279332	Nta10g22300/Nta22g17310/Nta09g26470/Nta01g31700	4	10
GO:0006417	regulation of translation	15/549	291/23701	0.00343968	0.0442858	0.0387215	Nta24g13960/Nta05g28450/Nta19g09660/Nta06g26220/Nta12g03990/Nta11g03340/Nta24g12530/Nta19g03760/Nta19g11470/Nta07g21730/Nta24g18830/Nta23g12970/Nta11g27740/Nta16g19930/Nta20g00800	15	10
GO:0043408	regulation of MAPK cascade	6/549	64/23701	0.003617	0.0459309	0.0401599	Nta05g28450/Nta06g26220/Nta12g03990/Nta11g03340/Nta19g03760/Nta24g18830	6	10
GO:0002181	cytoplasmic translation	31/190	154/23701	1.11759e-34	1.78814e-32	1.24699e-32	Nta02g23800/Nta09g13280/Nta17g24890/Nta06g12600/Nta24g12240/Nta01g10780/Nta18g23460/Nta11g19830/Nta02g26680/Nta13g19000/Nta01g14120/Nta01g18250/Nta06g16760/Nta11g13480/Nta12g12830/Nta06g26620/Nta16g14540/Nta15g17810/Nta24g15470/Nta19g11890/Nta18g03540/Nta20g06560/Nta05g14220/Nta18g13130/Nta14g17670/Nta13g09220/Nta19g03610/Nta21g06620/Nta15g26680/Nta07g17430/Nta23g19280	31	11
GO:0140694	non-membrane-bounded organelle assembly	36/190	290/23701	2.53093e-32	2.69966e-30	1.88266e-30	Nta11g05000/Nta17g03450/Nta12g02330/Nta17g09500/Nta01g14010/Nta18g03330/Nta03g11980/Nta05g19820/Nta18g10340/Nta18g01070/Nta01g18460/Nta20g06920/Nta06g17940/Nta20g05310/Nta04g11800/Nta15g26130/Nta11g25940/Nta12g18000/Nta12g30400/Nta10g17800/Nta06g22850/Nta02g26540/Nta09g21000/Nta18g09090/Nta02g05110/Nta11g20030/Nta05g32050/Nta13g11930/Nta23g15940/Nta24g19610/Nta23g07920/Nta23g18950/Nta17g10840/Nta…	36	11
GO:0022618	protein-RNA complex assembly	39/190	380/23701	8.75863e-32	7.00691e-30	4.8864e-30	Nta11g05000/Nta17g03450/Nta12g02330/Nta17g09500/Nta01g14010/Nta18g03330/Nta03g11980/Nta05g19820/Nta18g10340/Nta18g01070/Nta01g18460/Nta10g02740/Nta20g06920/Nta06g17940/Nta20g05310/Nta04g11800/Nta15g26130/Nta11g25940/Nta12g18000/Nta18g03540/Nta12g30400/Nta10g17800/Nta06g22850/Nta02g26540/Nta09g21000/Nta10g17180/Nta18g09090/Nta02g05110/Nta11g20030/Nta05g32050/Nta13g11930/Nta23g15940/Nta24g19610/Nta…	39	11
GO:0071826	protein-RNA complex organization	39/190	391/23701	2.63697e-31	1.68766e-29	1.17692e-29	Nta11g05000/Nta17g03450/Nta12g02330/Nta17g09500/Nta01g14010/Nta18g03330/Nta03g11980/Nta05g19820/Nta18g10340/Nta18g01070/Nta01g18460/Nta10g02740/Nta20g06920/Nta06g17940/Nta20g05310/Nta04g11800/Nta15g26130/Nta11g25940/Nta12g18000/Nta18g03540/Nta12g30400/Nta10g17800/Nta06g22850/Nta02g26540/Nta09g21000/Nta10g17180/Nta18g09090/Nta02g05110/Nta11g20030/Nta05g32050/Nta13g11930/Nta23g15940/Nta24g19610/Nta…	39	11
GO:0042274	ribosomal small subunit biogenesis	28/190	160/23701	1.47734e-29	7.87917e-28	5.49468e-28	Nta01g14010/Nta01g12190/Nta22g12760/Nta03g11980/Nta01g26650/Nta05g19820/Nta06g17940/Nta20g05310/Nta04g11800/Nta12g00870/Nta06g26620/Nta15g26130/Nta12g18000/Nta02g24920/Nta12g30400/Nta10g17800/Nta06g22850/Nta02g26540/Nta09g21000/Nta02g05110/Nta19g03610/Nta11g20030/Nta05g32050/Nta13g11930/Nta23g15940/Nta24g19610/Nta23g07920/Nta08g02170	28	11
GO:0006334	nucleosome assembly	21/190	71/23701	1.19955e-27	5.48367e-26	3.82414e-26	Nta04g24450/Nta11g15440/Nta13g04370/Nta03g26350/Nta07g12900/Nta12g21360/Nta24g16030/Nta07g02960/Nta12g21400/Nta19g07200/Nta08g13340/Nta16g20930/Nta08g15920/Nta15g24480/Nta04g03140/Nta21g12040/Nta02g34590/Nta03g02860/Nta04g03320/Nta21g04950/Nta14g03510	21	11
GO:0006364	rRNA processing	35/190	365/23701	1.63446e-27	6.53783e-26	4.55928e-26	Nta08g09040/Nta07g11490/Nta24g12240/Nta01g12190/Nta22g12760/Nta06g04060/Nta06g12860/Nta13g19000/Nta05g14440/Nta01g26650/Nta05g19820/Nta06g17940/Nta20g05310/Nta12g00870/Nta06g26620/Nta16g14540/Nta15g17810/Nta15g26130/Nta10g08730/Nta19g11890/Nta12g18000/Nta02g24920/Nta12g30400/Nta11g00440/Nta20g17520/Nta11g14630/Nta02g05110/Nta14g17670/Nta09g10930/Nta19g03610/Nta11g20030/Nta14g07080/Nta23g15940/Nta…	35	11
GO:0070925	organelle assembly	36/190	406/23701	4.26873e-27	1.51777e-25	1.05844e-25	Nta11g05000/Nta17g03450/Nta12g02330/Nta17g09500/Nta01g14010/Nta18g03330/Nta03g11980/Nta05g19820/Nta18g10340/Nta18g01070/Nta01g18460/Nta20g06920/Nta06g17940/Nta20g05310/Nta04g11800/Nta15g26130/Nta11g25940/Nta12g18000/Nta12g30400/Nta10g17800/Nta06g22850/Nta02g26540/Nta09g21000/Nta18g09090/Nta02g05110/Nta11g20030/Nta05g32050/Nta13g11930/Nta23g15940/Nta24g19610/Nta23g07920/Nta23g18950/Nta17g10840/Nta…	36	11
GO:0016072	rRNA metabolic process	35/190	396/23701	2.65704e-26	8.50254e-25	5.9294e-25	Nta08g09040/Nta07g11490/Nta24g12240/Nta01g12190/Nta22g12760/Nta06g04060/Nta06g12860/Nta13g19000/Nta05g14440/Nta01g26650/Nta05g19820/Nta06g17940/Nta20g05310/Nta12g00870/Nta06g26620/Nta16g14540/Nta15g17810/Nta15g26130/Nta10g08730/Nta19g11890/Nta12g18000/Nta02g24920/Nta12g30400/Nta11g00440/Nta20g17520/Nta11g14630/Nta02g05110/Nta14g17670/Nta09g10930/Nta19g03610/Nta11g20030/Nta14g07080/Nta23g15940/Nta…	35	11
GO:0042273	ribosomal large subunit biogenesis	27/190	193/23701	8.60002e-26	2.50183e-24	1.74469e-24	Nta11g05000/Nta17g03450/Nta12g02330/Nta17g09500/Nta24g12240/Nta18g03330/Nta06g04060/Nta13g19000/Nta18g10340/Nta18g01070/Nta01g18460/Nta20g06920/Nta16g14540/Nta15g17810/Nta11g25940/Nta19g11890/Nta11g00440/Nta11g14630/Nta18g09090/Nta14g17670/Nta14g07080/Nta23g18950/Nta17g10840/Nta08g00180/Nta17g18740/Nta12g24760/Nta07g03170	27	11
GO:0034728	nucleosome organization	21/190	105/23701	1.10897e-23	2.95726e-22	2.0623e-22	Nta04g24450/Nta11g15440/Nta13g04370/Nta03g26350/Nta07g12900/Nta12g21360/Nta24g16030/Nta07g02960/Nta12g21400/Nta19g07200/Nta08g13340/Nta16g20930/Nta08g15920/Nta15g24480/Nta04g03140/Nta21g12040/Nta02g34590/Nta03g02860/Nta04g03320/Nta21g04950/Nta14g03510	21	11
GO:0000028	ribosomal small subunit assembly	17/190	62/23701	6.0767e-22	1.4958e-20	1.04313e-20	Nta01g14010/Nta03g11980/Nta05g19820/Nta06g17940/Nta20g05310/Nta04g11800/Nta12g18000/Nta10g17800/Nta06g22850/Nta02g26540/Nta09g21000/Nta11g20030/Nta05g32050/Nta13g11930/Nta23g15940/Nta24g19610/Nta23g07920	17	11
GO:0065004	protein-DNA complex assembly	22/190	191/23701	2.67731e-19	6.11957e-18	4.26759e-18	Nta04g24450/Nta11g15440/Nta13g04370/Nta03g26350/Nta07g12900/Nta12g21360/Nta24g16030/Nta07g02960/Nta12g21400/Nta19g07200/Nta08g13340/Nta16g20930/Nta08g15920/Nta15g24480/Nta04g03140/Nta21g12040/Nta02g34590/Nta03g02860/Nta04g03320/Nta21g04950/Nta14g03510/Nta10g13850	22	11
GO:0071824	protein-DNA complex organization	22/190	225/23701	9.49017e-18	2.02457e-16	1.41187e-16	Nta04g24450/Nta11g15440/Nta13g04370/Nta03g26350/Nta07g12900/Nta12g21360/Nta24g16030/Nta07g02960/Nta12g21400/Nta19g07200/Nta08g13340/Nta16g20930/Nta08g15920/Nta15g24480/Nta04g03140/Nta21g12040/Nta02g34590/Nta03g02860/Nta04g03320/Nta21g04950/Nta14g03510/Nta10g13850	22	11
GO:0071103	DNA conformation change	22/190	247/23701	7.00594e-17	1.40119e-15	9.77144e-16	Nta04g24450/Nta11g15440/Nta13g04370/Nta03g26350/Nta07g12900/Nta12g21360/Nta24g16030/Nta07g02960/Nta12g21400/Nta19g07200/Nta08g13340/Nta16g20930/Nta08g15920/Nta15g24480/Nta04g03140/Nta21g12040/Nta02g34590/Nta03g02860/Nta04g03320/Nta21g04950/Nta14g03510/Nta01g01230	22	11
GO:0000027	ribosomal large subunit assembly	15/190	88/23701	3.94825e-16	7.432e-15	5.18284e-15	Nta11g05000/Nta17g03450/Nta12g02330/Nta17g09500/Nta18g03330/Nta18g10340/Nta18g01070/Nta01g18460/Nta20g06920/Nta11g25940/Nta18g09090/Nta23g18950/Nta17g10840/Nta08g00180/Nta17g18740	15	11
GO:0000462	maturation of SSU-rRNA from tricistronic rRNA transcript (SSU-rRNA, 5.8S rRNA, LSU-rRNA)	15/190	101/23701	3.38194e-15	6.01234e-14	4.19282e-14	Nta01g12190/Nta22g12760/Nta01g26650/Nta05g19820/Nta06g17940/Nta20g05310/Nta12g00870/Nta15g26130/Nta12g18000/Nta02g24920/Nta12g30400/Nta02g05110/Nta11g20030/Nta23g15940/Nta08g02170	15	11
GO:0030490	maturation of SSU-rRNA	15/190	114/23701	2.1642e-14	3.64497e-13	2.54189e-13	Nta01g12190/Nta22g12760/Nta01g26650/Nta05g19820/Nta06g17940/Nta20g05310/Nta12g00870/Nta15g26130/Nta12g18000/Nta02g24920/Nta12g30400/Nta02g05110/Nta11g20030/Nta23g15940/Nta08g02170	15	11
GO:0006338	chromatin remodeling	21/190	311/23701	9.22394e-14	1.47583e-12	1.0292e-12	Nta04g24450/Nta11g15440/Nta13g04370/Nta03g26350/Nta07g12900/Nta12g21360/Nta24g16030/Nta07g02960/Nta12g21400/Nta19g07200/Nta08g13340/Nta16g20930/Nta08g15920/Nta15g24480/Nta04g03140/Nta21g12040/Nta02g34590/Nta03g02860/Nta04g03320/Nta21g04950/Nta14g03510	21	11
GO:0000470	maturation of LSU-rRNA	11/190	64/23701	3.37417e-12	5.14159e-11	3.58558e-11	Nta24g12240/Nta06g04060/Nta13g19000/Nta16g14540/Nta15g17810/Nta19g11890/Nta11g00440/Nta11g14630/Nta14g17670/Nta14g07080/Nta07g03170	11	11
GO:0000461	endonucleolytic cleavage to generate mature 3'-end of SSU-rRNA from (SSU-rRNA, 5.8S rRNA, LSU-rRNA)	6/190	11/23701	1.09577e-10	1.59384e-09	1.11149e-09	Nta22g12760/Nta01g26650/Nta05g19820/Nta06g17940/Nta12g18000/Nta11g20030	6	11
GO:0006414	translational elongation	7/190	33/23701	6.82138e-09	9.49061e-08	6.61845e-08	Nta14g04610/Nta13g05140/Nta06g01720/Nta06g01710/Nta04g03550/Nta04g03620/Nta04g03600	7	11
GO:0043628	regulatory ncRNA 3'-end processing	8/190	52/23701	8.19014e-09	1.09202e-07	7.6154e-08	Nta22g12760/Nta06g12860/Nta05g14440/Nta01g26650/Nta05g19820/Nta06g17940/Nta12g18000/Nta11g20030	8	11
GO:0000463	maturation of LSU-rRNA from tricistronic rRNA transcript (SSU-rRNA, 5.8S rRNA, LSU-rRNA)	7/190	38/23701	1.94809e-08	2.49356e-07	1.73893e-07	Nta24g12240/Nta13g19000/Nta16g14540/Nta15g17810/Nta19g11890/Nta14g17670/Nta07g03170	7	11
GO:0000447	endonucleolytic cleavage in ITS1 to separate SSU-rRNA from 5.8S rRNA and LSU-rRNA from tricistronic rRNA transcript (SSU-rRNA, 5.8S rRNA, LSU-rRNA)	6/190	25/23701	3.82594e-08	4.70885e-07	3.2838e-07	Nta22g12760/Nta01g26650/Nta05g19820/Nta06g17940/Nta12g18000/Nta11g20030	6	11
GO:0031125	rRNA 3'-end processing	6/190	28/23701	7.97772e-08	9.45507e-07	6.59367e-07	Nta22g12760/Nta01g26650/Nta05g19820/Nta06g17940/Nta12g18000/Nta11g20030	6	11
GO:0061077	chaperone-mediated protein folding	10/190	132/23701	1.15762e-07	1.323e-06	9.22618e-07	Nta09g25760/Nta21g09280/Nta12g22560/Nta01g28060/Nta24g10050/Nta12g07120/Nta18g11140/Nta11g08240/Nta11g22540/Nta22g13970	10	11
GO:0000479	endonucleolytic cleavage of tricistronic rRNA transcript (SSU-rRNA, 5.8S rRNA, LSU-rRNA)	6/190	31/23701	1.52827e-07	1.68637e-06	1.17602e-06	Nta22g12760/Nta01g26650/Nta05g19820/Nta06g17940/Nta12g18000/Nta11g20030	6	11
GO:0006457	protein folding	12/190	234/23701	4.46809e-07	4.76596e-06	3.32363e-06	Nta09g25760/Nta09g12130/Nta10g09510/Nta21g09280/Nta12g22560/Nta01g28060/Nta24g10050/Nta12g07120/Nta18g11140/Nta11g08240/Nta11g22540/Nta22g13970	12	11
GO:0097064	ncRNA export from nucleus	4/190	10/23701	8.09232e-07	8.35336e-06	5.82537e-06	Nta05g19820/Nta06g17940/Nta12g18000/Nta11g20030	4	11
GO:0000466	maturation of 5.8S rRNA from tricistronic rRNA transcript (SSU-rRNA, 5.8S rRNA, LSU-rRNA)	6/190	41/23701	8.73189e-07	8.73189e-06	6.08934e-06	Nta22g12760/Nta01g26650/Nta05g19820/Nta06g17940/Nta12g18000/Nta11g20030	6	11
GO:0006458	'de novo' protein folding	7/190	69/23701	1.35064e-06	1.30971e-05	9.13352e-06	Nta09g25760/Nta12g22560/Nta01g28060/Nta24g10050/Nta12g07120/Nta11g08240/Nta22g13970	7	11
GO:0009955	adaxial/abaxial pattern specification	8/190	102/23701	1.69646e-06	1.59667e-05	1.11347e-05	Nta11g05000/Nta12g02330/Nta17g09500/Nta11g13480/Nta12g12830/Nta11g14630/Nta18g09090/Nta14g07080	8	11
GO:0000460	maturation of 5.8S rRNA	6/190	56/23701	5.70685e-06	5.21769e-05	3.63865e-05	Nta22g12760/Nta01g26650/Nta05g19820/Nta06g17940/Nta12g18000/Nta11g20030	6	11
GO:0031123	RNA 3'-end processing	8/190	133/23701	1.2272e-05	0.000109084	7.60718e-05	Nta22g12760/Nta06g12860/Nta05g14440/Nta01g26650/Nta05g19820/Nta06g17940/Nta12g18000/Nta11g20030	8	11
GO:0006913	nucleocytoplasmic transport	11/190	290/23701	2.38901e-05	0.00020118	0.000140296	Nta11g05000/Nta12g02330/Nta17g09500/Nta21g04950/Nta05g19820/Nta16g11750/Nta06g17940/Nta12g18000/Nta18g09090/Nta11g20030/Nta15g12340	11	11
GO:0051169	nuclear transport	11/190	290/23701	2.38901e-05	0.00020118	0.000140296	Nta11g05000/Nta12g02330/Nta17g09500/Nta21g04950/Nta05g19820/Nta16g11750/Nta06g17940/Nta12g18000/Nta18g09090/Nta11g20030/Nta15g12340	11	11
GO:0045041	protein import into mitochondrial intermembrane space	3/190	10/23701	5.83827e-05	0.000479037	0.000334066	Nta09g25760/Nta01g28060/Nta22g13970	3	11
GO:0045814	negative regulation of gene expression, epigenetic	8/190	206/23701	0.000267474	0.00213979	0.00149222	Nta01g13890/Nta02g26420/Nta04g03190/Nta13g02710/Nta14g03580/Nta21g10350/Nta21g00380/Nta18g13050	8	11
GO:0071277	cellular response to calcium ion	3/190	18/23701	0.00037866	0.00295539	0.002061	Nta21g09280/Nta18g11140/Nta11g22540	3	11
GO:0051131	chaperone-mediated protein complex assembly	3/190	19/23701	0.000447012	0.00340581	0.0023751	Nta21g09280/Nta18g11140/Nta11g22540	3	11
GO:0090506	axillary shoot meristem initiation	3/190	20/23701	0.000522803	0.00389062	0.0027132	Nta01g14010/Nta02g26540/Nta23g07920	3	11
GO:0071166	ribonucleoprotein complex localization	6/190	127/23701	0.000568087	0.00413154	0.00288121	Nta05g19820/Nta16g11750/Nta06g17940/Nta12g18000/Nta11g20030/Nta15g12340	6	11
GO:0060211	regulation of nuclear-transcribed mRNA poly(A) tail shortening	3/190	21/23701	0.000606349	0.00421808	0.00294156	Nta19g09660/Nta24g13960/Nta07g21730	3	11
GO:1900151	regulation of nuclear-transcribed mRNA catabolic process, deadenylation-dependent decay	3/190	21/23701	0.000606349	0.00421808	0.00294156	Nta19g09660/Nta24g13960/Nta07g21730	3	11
GO:0006611	protein export from nucleus	6/190	137/23701	0.000845643	0.00575757	0.00401515	Nta05g19820/Nta16g11750/Nta06g17940/Nta12g18000/Nta11g20030/Nta15g12340	6	11
GO:0006405	RNA export from nucleus	6/190	141/23701	0.00098207	0.00654713	0.00456576	Nta05g19820/Nta16g11750/Nta06g17940/Nta12g18000/Nta11g20030/Nta15g12340	6	11
GO:0050657	nucleic acid transport	6/190	143/23701	0.00105633	0.00662794	0.00462211	Nta05g19820/Nta16g11750/Nta06g17940/Nta12g18000/Nta11g20030/Nta15g12340	6	11
GO:0050658	RNA transport	6/190	143/23701	0.00105633	0.00662794	0.00462211	Nta05g19820/Nta16g11750/Nta06g17940/Nta12g18000/Nta11g20030/Nta15g12340	6	11
GO:0051236	establishment of RNA localization	6/190	143/23701	0.00105633	0.00662794	0.00462211	Nta05g19820/Nta16g11750/Nta06g17940/Nta12g18000/Nta11g20030/Nta15g12340	6	11
GO:0051168	nuclear export	6/190	152/23701	0.00144524	0.00889381	0.00620226	Nta05g19820/Nta16g11750/Nta06g17940/Nta12g18000/Nta11g20030/Nta15g12340	6	11
GO:0031503	protein-containing complex localization	6/190	154/23701	0.00154481	0.00932714	0.00650445	Nta05g19820/Nta16g11750/Nta06g17940/Nta12g18000/Nta11g20030/Nta15g12340	6	11
GO:0006446	regulation of translational initiation	3/190	30/23701	0.00175544	0.0104026	0.00725444	Nta19g09660/Nta24g13960/Nta07g21730	3	11
GO:0003002	regionalization	10/190	414/23701	0.00194928	0.0113413	0.00790904	Nta11g05000/Nta08g09040/Nta12g02330/Nta07g11490/Nta17g09500/Nta11g13480/Nta12g12830/Nta11g14630/Nta18g09090/Nta14g07080	10	11
GO:0006403	RNA localization	6/190	168/23701	0.00239529	0.0136874	0.00954513	Nta05g19820/Nta16g11750/Nta06g17940/Nta12g18000/Nta11g20030/Nta15g12340	6	11
GO:0000154	rRNA modification	4/190	72/23701	0.0026918	0.0149565	0.0104302	Nta06g12860/Nta05g14440/Nta10g08730/Nta09g10930	4	11
GO:0009988	cell-cell recognition	2/190	10/23701	0.0027576	0.0149565	0.0104302	Nta12g07120/Nta11g08240	2	11
GO:0045730	respiratory burst	2/190	10/23701	0.0027576	0.0149565	0.0104302	Nta19g03760/Nta05g28450	2	11
GO:1902626	assembly of large subunit precursor of preribosome	2/190	12/23701	0.00400204	0.0213442	0.0148848	Nta18g01070/Nta23g18950	2	11
GO:0000289	nuclear-transcribed mRNA poly(A) tail shortening	3/190	41/23701	0.00432114	0.0226683	0.0158082	Nta19g09660/Nta24g13960/Nta07g21730	3	11
GO:0032212	positive regulation of telomere maintenance via telomerase	2/190	13/23701	0.00470483	0.0231622	0.0161526	Nta12g07120/Nta11g08240	2	11
GO:0034517	ribophagy	2/190	13/23701	0.00470483	0.0231622	0.0161526	Nta11g05470/Nta12g01890	2	11
GO:0035973	aggrephagy	2/190	13/23701	0.00470483	0.0231622	0.0161526	Nta11g05470/Nta12g01890	2	11
GO:1904358	positive regulation of telomere maintenance via telomere lengthening	2/190	13/23701	0.00470483	0.0231622	0.0161526	Nta12g07120/Nta11g08240	2	11
GO:0007389	pattern specification process	10/190	480/23701	0.0055386	0.0268538	0.018727	Nta11g05000/Nta08g09040/Nta12g02330/Nta07g11490/Nta17g09500/Nta11g13480/Nta12g12830/Nta11g14630/Nta18g09090/Nta14g07080	10	11
GO:0071472	cellular response to salt stress	4/190	89/23701	0.00575113	0.0274681	0.0191554	Nta15g06180/Nta11g09960/Nta24g01660/Nta23g01790	4	11
GO:0009933	meristem structural organization	5/190	144/23701	0.00616138	0.0289947	0.02022	Nta01g14010/Nta15g07770/Nta02g26540/Nta23g07920/Nta16g07460	5	11
GO:0060688	regulation of morphogenesis of a branching structure	3/190	47/23701	0.00634639	0.0290121	0.0202321	Nta01g14010/Nta02g26540/Nta23g07920	3	11
GO:2000032	regulation of secondary shoot formation	3/190	47/23701	0.00634639	0.0290121	0.0202321	Nta01g14010/Nta02g26540/Nta23g07920	3	11
GO:0010043	response to zinc ion	4/190	95/23701	0.00722646	0.0325699	0.0227133	Nta06g07900/Nta06g01720/Nta06g01710/Nta05g07360	4	11
GO:0060628	regulation of ER to Golgi vesicle-mediated transport	2/190	17/23701	0.00803249	0.0357	0.024896	Nta11g05470/Nta12g01890	2	11
GO:0051592	response to calcium ion	3/190	52/23701	0.00840111	0.0368268	0.0256818	Nta21g09280/Nta18g11140/Nta11g22540	3	11
GO:0007035	vacuolar acidification	21/539	38/23701	4.25637e-25	1.90827e-22	1.37996e-22	Nta04g31470/Nta20g09310/Nta19g10540/Nta23g22080/Nta07g24820/Nta24g13370/Nta11g01980/Nta01g02100/Nta12g05160/Nta13g22240/Nta01g01840/Nta13g14630/Nta02g14910/Nta23g14720/Nta02g14710/Nta16g12120/Nta12g32060/Nta14g20720/Nta15g12900/Nta14g13410/Nta02g03890	21	12
GO:0051452	intracellular pH reduction	21/539	38/23701	4.25637e-25	1.90827e-22	1.37996e-22	Nta04g31470/Nta20g09310/Nta19g10540/Nta23g22080/Nta07g24820/Nta24g13370/Nta11g01980/Nta01g02100/Nta12g05160/Nta13g22240/Nta01g01840/Nta13g14630/Nta02g14910/Nta23g14720/Nta02g14710/Nta16g12120/Nta12g32060/Nta14g20720/Nta15g12900/Nta14g13410/Nta02g03890	21	12
GO:0072521	purine-containing compound metabolic process	55/539	441/23701	6.30864e-25	2.12128e-22	1.534e-22	Nta05g21090/Nta06g19170/Nta14g00090/Nta20g21940/Nta13g00060/Nta21g09740/Nta16g23520/Nta18g00020/Nta02g28070/Nta04g14610/Nta11g23340/Nta03g15340/Nta06g18270/Nta01g02100/Nta01g15570/Nta19g23840/Nta19g00750/Nta05g06540/Nta13g05230/Nta20g04780/Nta13g14470/Nta20g21310/Nta10g20570/Nta07g05520/Nta06g06640/Nta07g02810/Nta23g16590/Nta02g14710/Nta23g19460/Nta17g02220/Nta24g21710/Nta11g12670/Nta20g06780/Nta…	55	12
GO:0045851	pH reduction	21/539	40/23701	1.86128e-24	5.00683e-22	3.62067e-22	Nta04g31470/Nta20g09310/Nta19g10540/Nta23g22080/Nta07g24820/Nta24g13370/Nta11g01980/Nta01g02100/Nta12g05160/Nta13g22240/Nta01g01840/Nta13g14630/Nta02g14910/Nta23g14720/Nta02g14710/Nta16g12120/Nta12g32060/Nta14g20720/Nta15g12900/Nta14g13410/Nta02g03890	21	12
GO:0006163	purine nucleotide metabolic process	50/539	395/23701	4.99852e-23	1.1205e-20	8.10286e-21	Nta05g21090/Nta06g19170/Nta14g00090/Nta20g21940/Nta13g00060/Nta21g09740/Nta16g23520/Nta02g28070/Nta04g14610/Nta11g23340/Nta03g15340/Nta06g18270/Nta01g02100/Nta01g15570/Nta19g23840/Nta19g00750/Nta05g06540/Nta13g05230/Nta20g04780/Nta13g14470/Nta20g21310/Nta10g20570/Nta07g05520/Nta06g06640/Nta07g02810/Nta23g16590/Nta02g14710/Nta23g19460/Nta17g02220/Nta24g21710/Nta11g12670/Nta20g06780/Nta14g04530/Nta…	50	12
GO:0009126	purine nucleoside monophosphate metabolic process	35/539	195/23701	1.90123e-21	3.19644e-19	2.31149e-19	Nta16g23520/Nta04g14610/Nta03g15340/Nta06g18270/Nta01g02100/Nta19g23840/Nta05g06540/Nta13g05230/Nta20g04780/Nta13g14470/Nta20g21310/Nta10g20570/Nta07g05520/Nta06g06640/Nta07g02810/Nta23g16590/Nta02g14710/Nta23g19460/Nta17g02220/Nta20g06780/Nta14g04530/Nta09g24310/Nta15g12270/Nta01g08920/Nta05g17610/Nta14g13100/Nta05g11070/Nta18g02120/Nta08g03660/Nta12g17870/Nta06g15810/Nta12g25710/Nta04g16120/Nta…	35	12
GO:0009167	purine ribonucleoside monophosphate metabolic process	35/539	195/23701	1.90123e-21	3.19644e-19	2.31149e-19	Nta16g23520/Nta04g14610/Nta03g15340/Nta06g18270/Nta01g02100/Nta19g23840/Nta05g06540/Nta13g05230/Nta20g04780/Nta13g14470/Nta20g21310/Nta10g20570/Nta07g05520/Nta06g06640/Nta07g02810/Nta23g16590/Nta02g14710/Nta23g19460/Nta17g02220/Nta20g06780/Nta14g04530/Nta09g24310/Nta15g12270/Nta01g08920/Nta05g17610/Nta14g13100/Nta05g11070/Nta18g02120/Nta08g03660/Nta12g17870/Nta06g15810/Nta12g25710/Nta04g16120/Nta…	35	12
GO:0030641	regulation of cellular pH	23/539	69/23701	4.60658e-21	6.19585e-19	4.4805e-19	Nta04g31470/Nta20g09310/Nta19g10540/Nta23g22080/Nta07g24820/Nta24g13370/Nta11g01980/Nta01g02100/Nta12g05160/Nta13g22240/Nta01g01840/Nta13g14630/Nta02g14910/Nta11g18990/Nta23g14720/Nta12g17500/Nta02g14710/Nta16g12120/Nta12g32060/Nta14g20720/Nta15g12900/Nta14g13410/Nta02g03890	23	12
GO:0051453	regulation of intracellular pH	23/539	69/23701	4.60658e-21	6.19585e-19	4.4805e-19	Nta04g31470/Nta20g09310/Nta19g10540/Nta23g22080/Nta07g24820/Nta24g13370/Nta11g01980/Nta01g02100/Nta12g05160/Nta13g22240/Nta01g01840/Nta13g14630/Nta02g14910/Nta11g18990/Nta23g14720/Nta12g17500/Nta02g14710/Nta16g12120/Nta12g32060/Nta14g20720/Nta15g12900/Nta14g13410/Nta02g03890	23	12
GO:0009161	ribonucleoside monophosphate metabolic process	36/539	229/23701	5.05799e-20	6.18454e-18	4.47233e-18	Nta16g23520/Nta04g14610/Nta03g15340/Nta06g18270/Nta01g02100/Nta19g23840/Nta05g06540/Nta13g05230/Nta20g04780/Nta13g14470/Nta20g21310/Nta10g20570/Nta07g05520/Nta06g06640/Nta07g02810/Nta23g16590/Nta02g14710/Nta23g19460/Nta17g02220/Nta20g06780/Nta14g04530/Nta09g24310/Nta15g12270/Nta01g08920/Nta01g21310/Nta05g17610/Nta14g13100/Nta05g11070/Nta18g02120/Nta08g03660/Nta12g17870/Nta06g15810/Nta12g25710/Nta…	36	12
GO:0009123	nucleoside monophosphate metabolic process	37/539	261/23701	5.5258e-19	6.1935e-17	4.47881e-17	Nta16g23520/Nta04g14610/Nta03g15340/Nta06g18270/Nta01g02100/Nta19g23840/Nta05g06540/Nta13g05230/Nta20g04780/Nta13g14470/Nta20g21310/Nta10g20570/Nta07g05520/Nta06g06640/Nta07g02810/Nta23g16590/Nta02g14710/Nta23g19460/Nta17g02220/Nta20g06780/Nta14g04530/Nta09g24310/Nta15g12270/Nta01g08920/Nta01g21310/Nta05g17610/Nta14g13100/Nta05g11070/Nta17g02960/Nta18g02120/Nta08g03660/Nta12g17870/Nta06g15810/Nta…	37	12
GO:0015980	energy derivation by oxidation of organic compounds	33/539	208/23701	1.40127e-18	1.44978e-16	1.0484e-16	Nta05g21090/Nta06g19170/Nta04g14610/Nta03g15340/Nta11g10210/Nta16g16730/Nta05g06540/Nta16g23340/Nta06g06640/Nta10g00230/Nta09g00560/Nta07g04170/Nta01g22440/Nta13g15850/Nta18g07460/Nta11g12670/Nta15g05480/Nta01g29520/Nta15g12270/Nta01g08920/Nta05g17610/Nta02g34210/Nta14g19390/Nta15g18730/Nta20g08680/Nta06g15810/Nta16g22580/Nta12g25710/Nta04g16120/Nta12g19120/Nta04g32560/Nta00g11420/Nta23g21370	33	12
GO:0006164	purine nucleotide biosynthetic process	33/539	211/23701	2.19708e-18	2.11077e-16	1.52639e-16	Nta05g21090/Nta06g19170/Nta20g21940/Nta21g09740/Nta16g23520/Nta02g28070/Nta11g23340/Nta06g18270/Nta01g02100/Nta01g15570/Nta19g23840/Nta19g00750/Nta13g05230/Nta20g04780/Nta13g14470/Nta20g21310/Nta10g20570/Nta07g05520/Nta07g02810/Nta23g16590/Nta02g14710/Nta23g19460/Nta17g02220/Nta24g21710/Nta20g06780/Nta14g04530/Nta09g24310/Nta14g13100/Nta05g11070/Nta18g02120/Nta08g03660/Nta12g17870/Nta05g20200	33	12
GO:0046034	ATP metabolic process	31/539	185/23701	3.09779e-18	2.77768e-16	2.00867e-16	Nta16g23520/Nta04g14610/Nta03g15340/Nta06g18270/Nta01g02100/Nta19g23840/Nta05g06540/Nta13g05230/Nta20g04780/Nta13g14470/Nta20g21310/Nta10g20570/Nta07g05520/Nta06g06640/Nta07g02810/Nta23g16590/Nta02g14710/Nta14g04530/Nta09g24310/Nta15g12270/Nta01g08920/Nta05g17610/Nta14g13100/Nta05g11070/Nta08g03660/Nta12g17870/Nta06g15810/Nta12g25710/Nta04g16120/Nta04g32560/Nta05g20200	31	12
GO:0072522	purine-containing compound biosynthetic process	34/539	229/23701	3.52435e-18	2.96266e-16	2.14244e-16	Nta05g21090/Nta06g19170/Nta20g21940/Nta21g09740/Nta16g23520/Nta02g28070/Nta11g23340/Nta06g18270/Nta01g02100/Nta01g15570/Nta19g23840/Nta19g00750/Nta13g05230/Nta20g04780/Nta13g14470/Nta20g21310/Nta10g20570/Nta07g05520/Nta07g02810/Nta23g16590/Nta02g14710/Nta23g19460/Nta17g02220/Nta24g21710/Nta20g06780/Nta14g04530/Nta09g24310/Nta14g13100/Nta05g11070/Nta18g02120/Nta14g01260/Nta08g03660/Nta12g17870/Nta…	34	12
GO:0009060	aerobic respiration	26/539	123/23701	4.20903e-18	3.33009e-16	2.40814e-16	Nta05g21090/Nta06g19170/Nta04g14610/Nta03g15340/Nta05g06540/Nta16g23340/Nta06g06640/Nta07g04170/Nta01g22440/Nta13g15850/Nta11g12670/Nta01g29520/Nta15g12270/Nta01g08920/Nta05g17610/Nta02g34210/Nta14g19390/Nta20g08680/Nta06g15810/Nta16g22580/Nta12g25710/Nta04g16120/Nta12g19120/Nta04g32560/Nta00g11420/Nta23g21370	26	12
GO:0009150	purine ribonucleotide metabolic process	39/539	314/23701	6.66008e-18	4.97656e-16	3.59878e-16	Nta16g23520/Nta02g28070/Nta04g14610/Nta03g15340/Nta06g18270/Nta01g02100/Nta01g15570/Nta19g23840/Nta19g00750/Nta05g06540/Nta13g05230/Nta20g04780/Nta13g14470/Nta20g21310/Nta10g20570/Nta07g05520/Nta06g06640/Nta07g02810/Nta23g16590/Nta02g14710/Nta23g19460/Nta17g02220/Nta24g21710/Nta20g06780/Nta14g04530/Nta09g24310/Nta15g12270/Nta01g08920/Nta05g17610/Nta14g13100/Nta05g11070/Nta18g02120/Nta08g03660/Nta…	39	12
GO:0009205	purine ribonucleoside triphosphate metabolic process	31/539	195/23701	1.48285e-17	1.0497e-15	7.59089e-16	Nta16g23520/Nta04g14610/Nta03g15340/Nta06g18270/Nta01g02100/Nta19g23840/Nta05g06540/Nta13g05230/Nta20g04780/Nta13g14470/Nta20g21310/Nta10g20570/Nta07g05520/Nta06g06640/Nta07g02810/Nta23g16590/Nta02g14710/Nta14g04530/Nta09g24310/Nta15g12270/Nta01g08920/Nta05g17610/Nta14g13100/Nta05g11070/Nta08g03660/Nta12g17870/Nta06g15810/Nta12g25710/Nta04g16120/Nta04g32560/Nta05g20200	31	12
GO:0009144	purine nucleoside triphosphate metabolic process	31/539	197/23701	2.00413e-17	1.34778e-15	9.74638e-16	Nta16g23520/Nta04g14610/Nta03g15340/Nta06g18270/Nta01g02100/Nta19g23840/Nta05g06540/Nta13g05230/Nta20g04780/Nta13g14470/Nta20g21310/Nta10g20570/Nta07g05520/Nta06g06640/Nta07g02810/Nta23g16590/Nta02g14710/Nta14g04530/Nta09g24310/Nta15g12270/Nta01g08920/Nta05g17610/Nta14g13100/Nta05g11070/Nta08g03660/Nta12g17870/Nta06g15810/Nta12g25710/Nta04g16120/Nta04g32560/Nta05g20200	31	12
GO:0009199	ribonucleoside triphosphate metabolic process	31/539	203/23701	4.83859e-17	3.099e-15	2.24103e-15	Nta16g23520/Nta04g14610/Nta03g15340/Nta06g18270/Nta01g02100/Nta19g23840/Nta05g06540/Nta13g05230/Nta20g04780/Nta13g14470/Nta20g21310/Nta10g20570/Nta07g05520/Nta06g06640/Nta07g02810/Nta23g16590/Nta02g14710/Nta14g04530/Nta09g24310/Nta15g12270/Nta01g08920/Nta05g17610/Nta14g13100/Nta05g11070/Nta08g03660/Nta12g17870/Nta06g15810/Nta12g25710/Nta04g16120/Nta04g32560/Nta05g20200	31	12
GO:0006885	regulation of pH	23/539	105/23701	1.57615e-16	9.63599e-15	6.96823e-15	Nta04g31470/Nta20g09310/Nta19g10540/Nta23g22080/Nta07g24820/Nta24g13370/Nta11g01980/Nta01g02100/Nta12g05160/Nta13g22240/Nta01g01840/Nta13g14630/Nta02g14910/Nta11g18990/Nta23g14720/Nta12g17500/Nta02g14710/Nta16g12120/Nta12g32060/Nta14g20720/Nta15g12900/Nta14g13410/Nta02g03890	23	12
GO:0045333	cellular respiration	26/539	146/23701	3.60323e-16	2.1071e-14	1.52374e-14	Nta05g21090/Nta06g19170/Nta04g14610/Nta03g15340/Nta05g06540/Nta16g23340/Nta06g06640/Nta07g04170/Nta01g22440/Nta13g15850/Nta11g12670/Nta01g29520/Nta15g12270/Nta01g08920/Nta05g17610/Nta02g34210/Nta14g19390/Nta20g08680/Nta06g15810/Nta16g22580/Nta12g25710/Nta04g16120/Nta12g19120/Nta04g32560/Nta00g11420/Nta23g21370	26	12
GO:0009141	nucleoside triphosphate metabolic process	31/539	221/23701	5.66889e-16	3.17694e-14	2.29739e-14	Nta16g23520/Nta04g14610/Nta03g15340/Nta06g18270/Nta01g02100/Nta19g23840/Nta05g06540/Nta13g05230/Nta20g04780/Nta13g14470/Nta20g21310/Nta10g20570/Nta07g05520/Nta06g06640/Nta07g02810/Nta23g16590/Nta02g14710/Nta14g04530/Nta09g24310/Nta15g12270/Nta01g08920/Nta05g17610/Nta14g13100/Nta05g11070/Nta08g03660/Nta12g17870/Nta06g15810/Nta12g25710/Nta04g16120/Nta04g32560/Nta05g20200	31	12
GO:0009259	ribonucleotide metabolic process	39/539	361/23701	7.98684e-16	4.1916e-14	3.03114e-14	Nta16g23520/Nta02g28070/Nta04g14610/Nta03g15340/Nta06g18270/Nta01g02100/Nta01g15570/Nta19g23840/Nta19g00750/Nta05g06540/Nta13g05230/Nta20g04780/Nta13g14470/Nta20g21310/Nta10g20570/Nta07g05520/Nta06g06640/Nta07g02810/Nta23g16590/Nta02g14710/Nta23g19460/Nta17g02220/Nta24g21710/Nta20g06780/Nta14g04530/Nta09g24310/Nta15g12270/Nta01g08920/Nta05g17610/Nta14g13100/Nta05g11070/Nta18g02120/Nta08g03660/Nta…	39	12
GO:0009127	purine nucleoside monophosphate biosynthetic process	24/539	125/23701	8.41436e-16	4.1916e-14	3.03114e-14	Nta16g23520/Nta06g18270/Nta01g02100/Nta19g23840/Nta13g05230/Nta20g04780/Nta13g14470/Nta20g21310/Nta10g20570/Nta07g05520/Nta07g02810/Nta23g16590/Nta02g14710/Nta23g19460/Nta17g02220/Nta20g06780/Nta14g04530/Nta09g24310/Nta14g13100/Nta05g11070/Nta18g02120/Nta08g03660/Nta12g17870/Nta05g20200	24	12
GO:0009168	purine ribonucleoside monophosphate biosynthetic process	24/539	125/23701	8.41436e-16	4.1916e-14	3.03114e-14	Nta16g23520/Nta06g18270/Nta01g02100/Nta19g23840/Nta13g05230/Nta20g04780/Nta13g14470/Nta20g21310/Nta10g20570/Nta07g05520/Nta07g02810/Nta23g16590/Nta02g14710/Nta23g19460/Nta17g02220/Nta20g06780/Nta14g04530/Nta09g24310/Nta14g13100/Nta05g11070/Nta18g02120/Nta08g03660/Nta12g17870/Nta05g20200	24	12
GO:0019693	ribose phosphate metabolic process	40/539	385/23701	1.28313e-15	6.16361e-14	4.45719e-14	Nta16g23520/Nta02g28070/Nta04g14610/Nta03g15340/Nta06g18270/Nta01g02100/Nta01g15570/Nta19g23840/Nta19g00750/Nta05g06540/Nta13g05230/Nta20g04780/Nta13g14470/Nta20g21310/Nta10g20570/Nta07g05520/Nta06g06640/Nta07g02810/Nta23g16590/Nta02g14710/Nta23g19460/Nta17g02220/Nta24g21710/Nta20g06780/Nta14g04530/Nta09g24310/Nta15g12270/Nta01g08920/Nta05g17610/Nta14g13100/Nta05g11070/Nta18g02120/Nta08g03660/Nta…	40	12
GO:0009152	purine ribonucleotide biosynthetic process	28/539	188/23701	3.13365e-15	1.45336e-13	1.05099e-13	Nta16g23520/Nta02g28070/Nta06g18270/Nta01g02100/Nta01g15570/Nta19g23840/Nta19g00750/Nta13g05230/Nta20g04780/Nta13g14470/Nta20g21310/Nta10g20570/Nta07g05520/Nta07g02810/Nta23g16590/Nta02g14710/Nta23g19460/Nta17g02220/Nta24g21710/Nta20g06780/Nta14g04530/Nta09g24310/Nta14g13100/Nta05g11070/Nta18g02120/Nta08g03660/Nta12g17870/Nta05g20200	28	12
GO:0009165	nucleotide biosynthetic process	35/539	318/23701	1.43526e-14	6.22718e-13	4.50316e-13	Nta05g21090/Nta06g19170/Nta20g21940/Nta21g09740/Nta16g23520/Nta02g28070/Nta11g23340/Nta06g18270/Nta01g02100/Nta01g15570/Nta19g23840/Nta19g00750/Nta13g05230/Nta20g04780/Nta13g14470/Nta20g21310/Nta10g20570/Nta07g05520/Nta07g02810/Nta23g16590/Nta02g14710/Nta23g19460/Nta17g02220/Nta24g21710/Nta20g06780/Nta14g04530/Nta09g24310/Nta01g21310/Nta14g13100/Nta05g11070/Nta17g02960/Nta18g02120/Nta08g03660/Nta…	35	12
GO:1901293	nucleoside phosphate biosynthetic process	35/539	318/23701	1.43526e-14	6.22718e-13	4.50316e-13	Nta05g21090/Nta06g19170/Nta20g21940/Nta21g09740/Nta16g23520/Nta02g28070/Nta11g23340/Nta06g18270/Nta01g02100/Nta01g15570/Nta19g23840/Nta19g00750/Nta13g05230/Nta20g04780/Nta13g14470/Nta20g21310/Nta10g20570/Nta07g05520/Nta07g02810/Nta23g16590/Nta02g14710/Nta23g19460/Nta17g02220/Nta24g21710/Nta20g06780/Nta14g04530/Nta09g24310/Nta01g21310/Nta14g13100/Nta05g11070/Nta17g02960/Nta18g02120/Nta08g03660/Nta…	35	12
GO:0072350	tricarboxylic acid metabolic process	17/539	62/23701	2.60569e-14	1.0952e-12	7.91992e-13	Nta14g00090/Nta13g00060/Nta11g27220/Nta16g23340/Nta01g22440/Nta13g15850/Nta11g12670/Nta01g29520/Nta18g19290/Nta02g34210/Nta17g20980/Nta14g19390/Nta21g13220/Nta20g08680/Nta04g32560/Nta00g11420/Nta23g21370	17	12
GO:0046496	nicotinamide nucleotide metabolic process	24/539	151/23701	6.96841e-14	2.84015e-12	2.05385e-12	Nta05g21090/Nta06g19170/Nta14g00090/Nta20g21940/Nta13g00060/Nta21g09740/Nta16g23520/Nta11g23340/Nta06g18270/Nta19g23840/Nta20g04780/Nta13g14470/Nta20g21310/Nta07g05520/Nta07g02810/Nta23g16590/Nta11g12670/Nta01g29520/Nta14g13100/Nta08g03660/Nta24g16700/Nta12g17870/Nta05g20200/Nta00g11420	24	12
GO:0019362	pyridine nucleotide metabolic process	24/539	153/23701	9.40879e-14	3.72201e-12	2.69156e-12	Nta05g21090/Nta06g19170/Nta14g00090/Nta20g21940/Nta13g00060/Nta21g09740/Nta16g23520/Nta11g23340/Nta06g18270/Nta19g23840/Nta20g04780/Nta13g14470/Nta20g21310/Nta07g05520/Nta07g02810/Nta23g16590/Nta11g12670/Nta01g29520/Nta14g13100/Nta08g03660/Nta24g16700/Nta12g17870/Nta05g20200/Nta00g11420	24	12
GO:0009156	ribonucleoside monophosphate biosynthetic process	24/539	158/23701	1.95203e-13	7.50136e-12	5.42458e-12	Nta16g23520/Nta06g18270/Nta01g02100/Nta19g23840/Nta13g05230/Nta20g04780/Nta13g14470/Nta20g21310/Nta10g20570/Nta07g05520/Nta07g02810/Nta23g16590/Nta02g14710/Nta23g19460/Nta17g02220/Nta20g06780/Nta14g04530/Nta09g24310/Nta14g13100/Nta05g11070/Nta18g02120/Nta08g03660/Nta12g17870/Nta05g20200	24	12
GO:0072524	pyridine-containing compound metabolic process	24/539	161/23701	2.98355e-13	1.11469e-11	8.06083e-12	Nta05g21090/Nta06g19170/Nta14g00090/Nta20g21940/Nta13g00060/Nta21g09740/Nta16g23520/Nta11g23340/Nta06g18270/Nta19g23840/Nta20g04780/Nta13g14470/Nta20g21310/Nta07g05520/Nta07g02810/Nta23g16590/Nta11g12670/Nta01g29520/Nta14g13100/Nta08g03660/Nta24g16700/Nta12g17870/Nta05g20200/Nta00g11420	24	12
GO:0006101	citrate metabolic process	15/539	54/23701	7.10315e-13	2.58209e-11	1.86723e-11	Nta11g27220/Nta16g23340/Nta01g22440/Nta13g15850/Nta11g12670/Nta01g29520/Nta18g19290/Nta02g34210/Nta17g20980/Nta14g19390/Nta21g13220/Nta20g08680/Nta04g32560/Nta00g11420/Nta23g21370	15	12
GO:0009260	ribonucleotide biosynthetic process	28/539	235/23701	9.34042e-13	3.22125e-11	2.32943e-11	Nta16g23520/Nta02g28070/Nta06g18270/Nta01g02100/Nta01g15570/Nta19g23840/Nta19g00750/Nta13g05230/Nta20g04780/Nta13g14470/Nta20g21310/Nta10g20570/Nta07g05520/Nta07g02810/Nta23g16590/Nta02g14710/Nta23g19460/Nta17g02220/Nta24g21710/Nta20g06780/Nta14g04530/Nta09g24310/Nta14g13100/Nta05g11070/Nta18g02120/Nta08g03660/Nta12g17870/Nta05g20200	28	12
GO:0046390	ribose phosphate biosynthetic process	28/539	235/23701	9.34042e-13	3.22125e-11	2.32943e-11	Nta16g23520/Nta02g28070/Nta06g18270/Nta01g02100/Nta01g15570/Nta19g23840/Nta19g00750/Nta13g05230/Nta20g04780/Nta13g14470/Nta20g21310/Nta10g20570/Nta07g05520/Nta07g02810/Nta23g16590/Nta02g14710/Nta23g19460/Nta17g02220/Nta24g21710/Nta20g06780/Nta14g04530/Nta09g24310/Nta14g13100/Nta05g11070/Nta18g02120/Nta08g03660/Nta12g17870/Nta05g20200	28	12
GO:0009124	nucleoside monophosphate biosynthetic process	24/539	170/23701	1.00642e-12	3.3841e-11	2.4472e-11	Nta16g23520/Nta06g18270/Nta01g02100/Nta19g23840/Nta13g05230/Nta20g04780/Nta13g14470/Nta20g21310/Nta10g20570/Nta07g05520/Nta07g02810/Nta23g16590/Nta02g14710/Nta23g19460/Nta17g02220/Nta20g06780/Nta14g04530/Nta09g24310/Nta14g13100/Nta05g11070/Nta18g02120/Nta08g03660/Nta12g17870/Nta05g20200	24	12
GO:0006754	ATP biosynthetic process	20/539	116/23701	1.79512e-12	5.88886e-11	4.25851e-11	Nta16g23520/Nta06g18270/Nta01g02100/Nta19g23840/Nta13g05230/Nta20g04780/Nta13g14470/Nta20g21310/Nta10g20570/Nta07g05520/Nta07g02810/Nta23g16590/Nta02g14710/Nta14g04530/Nta09g24310/Nta14g13100/Nta05g11070/Nta08g03660/Nta12g17870/Nta05g20200	20	12
GO:0019359	nicotinamide nucleotide biosynthetic process	18/539	95/23701	4.39652e-12	1.40793e-10	1.01814e-10	Nta05g21090/Nta06g19170/Nta20g21940/Nta21g09740/Nta16g23520/Nta11g23340/Nta06g18270/Nta19g23840/Nta20g04780/Nta13g14470/Nta20g21310/Nta07g05520/Nta07g02810/Nta23g16590/Nta14g13100/Nta08g03660/Nta12g17870/Nta05g20200	18	12
GO:0009145	purine nucleoside triphosphate biosynthetic process	20/539	122/23701	4.74883e-12	1.45163e-10	1.04974e-10	Nta16g23520/Nta06g18270/Nta01g02100/Nta19g23840/Nta13g05230/Nta20g04780/Nta13g14470/Nta20g21310/Nta10g20570/Nta07g05520/Nta07g02810/Nta23g16590/Nta02g14710/Nta14g04530/Nta09g24310/Nta14g13100/Nta05g11070/Nta08g03660/Nta12g17870/Nta05g20200	20	12
GO:0009206	purine ribonucleoside triphosphate biosynthetic process	20/539	122/23701	4.74883e-12	1.45163e-10	1.04974e-10	Nta16g23520/Nta06g18270/Nta01g02100/Nta19g23840/Nta13g05230/Nta20g04780/Nta13g14470/Nta20g21310/Nta10g20570/Nta07g05520/Nta07g02810/Nta23g16590/Nta02g14710/Nta14g04530/Nta09g24310/Nta14g13100/Nta05g11070/Nta08g03660/Nta12g17870/Nta05g20200	20	12
GO:0019363	pyridine nucleotide biosynthetic process	18/539	97/23701	6.37046e-12	1.90406e-10	1.37691e-10	Nta05g21090/Nta06g19170/Nta20g21940/Nta21g09740/Nta16g23520/Nta11g23340/Nta06g18270/Nta19g23840/Nta20g04780/Nta13g14470/Nta20g21310/Nta07g05520/Nta07g02810/Nta23g16590/Nta14g13100/Nta08g03660/Nta12g17870/Nta05g20200	18	12
GO:0009201	ribonucleoside triphosphate biosynthetic process	20/539	130/23701	1.59062e-11	4.65085e-10	3.36324e-10	Nta16g23520/Nta06g18270/Nta01g02100/Nta19g23840/Nta13g05230/Nta20g04780/Nta13g14470/Nta20g21310/Nta10g20570/Nta07g05520/Nta07g02810/Nta23g16590/Nta02g14710/Nta14g04530/Nta09g24310/Nta14g13100/Nta05g11070/Nta08g03660/Nta12g17870/Nta05g20200	20	12
GO:0009225	nucleotide-sugar metabolic process	16/539	79/23701	2.36355e-11	6.76377e-10	4.89119e-10	Nta13g10540/Nta02g10040/Nta16g04020/Nta11g15040/Nta04g10010/Nta15g03880/Nta14g09670/Nta07g08960/Nta03g32100/Nta03g10060/Nta10g00230/Nta09g00560/Nta12g28430/Nta20g18380/Nta04g18770/Nta10g08460	16	12
GO:0072525	pyridine-containing compound biosynthetic process	18/539	105/23701	2.56925e-11	7.19924e-10	5.20611e-10	Nta05g21090/Nta06g19170/Nta20g21940/Nta21g09740/Nta16g23520/Nta11g23340/Nta06g18270/Nta19g23840/Nta20g04780/Nta13g14470/Nta20g21310/Nta07g05520/Nta07g02810/Nta23g16590/Nta14g13100/Nta08g03660/Nta12g17870/Nta05g20200	18	12
GO:0006102	isocitrate metabolic process	9/539	17/23701	3.14819e-11	8.64147e-10	6.24905e-10	Nta14g00090/Nta13g00060/Nta11g27220/Nta18g19290/Nta17g20980/Nta14g19390/Nta21g13220/Nta20g08680/Nta23g21370	9	12
GO:0009142	nucleoside triphosphate biosynthetic process	20/539	139/23701	5.57503e-11	1.49968e-09	1.08449e-09	Nta16g23520/Nta06g18270/Nta01g02100/Nta19g23840/Nta13g05230/Nta20g04780/Nta13g14470/Nta20g21310/Nta10g20570/Nta07g05520/Nta07g02810/Nta23g16590/Nta02g14710/Nta14g04530/Nta09g24310/Nta14g13100/Nta05g11070/Nta08g03660/Nta12g17870/Nta05g20200	20	12
GO:0051273	beta-glucan metabolic process	16/539	95/23701	4.32622e-10	1.14093e-08	8.25062e-09	Nta12g20930/Nta17g12720/Nta22g10600/Nta24g15960/Nta18g11830/Nta16g08860/Nta02g35030/Nta08g13660/Nta10g07170/Nta15g09450/Nta07g16140/Nta09g09350/Nta01g33800/Nta12g21870/Nta19g07100/Nta02g28660	16	12
GO:0030243	cellulose metabolic process	14/539	74/23701	1.09263e-09	2.82614e-08	2.04371e-08	Nta17g12720/Nta24g15960/Nta18g11830/Nta16g08860/Nta02g35030/Nta08g13660/Nta10g07170/Nta15g09450/Nta07g16140/Nta09g09350/Nta01g33800/Nta12g21870/Nta19g07100/Nta02g28660	14	12
GO:0032272	negative regulation of protein polymerization	13/539	63/23701	1.39656e-09	3.54409e-08	2.5629e-08	Nta15g23490/Nta16g20100/Nta02g03360/Nta12g32700/Nta21g14970/Nta11g29120/Nta02g15910/Nta01g00770/Nta20g08870/Nta05g08650/Nta06g04390/Nta16g10930/Nta15g11400	13	12
GO:0006833	water transport	17/539	118/23701	1.51976e-09	3.71649e-08	2.68757e-08	Nta04g03820/Nta15g12110/Nta13g05900/Nta03g03650/Nta05g26750/Nta11g01550/Nta06g27710/Nta15g02620/Nta16g02490/Nta12g15390/Nta14g05200/Nta16g11610/Nta23g10810/Nta24g00030/Nta23g21730/Nta20g08920/Nta17g16020	17	12
GO:0042044	fluid transport	17/539	118/23701	1.51976e-09	3.71649e-08	2.68757e-08	Nta04g03820/Nta15g12110/Nta13g05900/Nta03g03650/Nta05g26750/Nta11g01550/Nta06g27710/Nta15g02620/Nta16g02490/Nta12g15390/Nta14g05200/Nta16g11610/Nta23g10810/Nta24g00030/Nta23g21730/Nta20g08920/Nta17g16020	17	12
GO:0009833	plant-type primary cell wall biogenesis	10/539	33/23701	1.96999e-09	4.73149e-08	3.42156e-08	Nta24g15960/Nta16g08860/Nta02g35030/Nta08g13660/Nta10g07170/Nta15g09450/Nta07g16140/Nta09g09350/Nta12g21870/Nta19g07100	10	12
GO:0005996	monosaccharide metabolic process	22/539	210/23701	3.06486e-09	7.23198e-08	5.22978e-08	Nta02g10040/Nta16g23520/Nta02g21480/Nta06g18270/Nta19g23840/Nta20g10890/Nta16g16730/Nta20g21310/Nta07g02810/Nta10g23590/Nta14g21160/Nta12g28430/Nta18g07460/Nta12g12840/Nta23g24050/Nta13g22600/Nta15g18730/Nta12g12710/Nta12g17870/Nta00g16200/Nta02g00940/Nta05g20200	22	12
GO:0019646	aerobic electron transport chain	11/539	45/23701	3.83443e-09	8.89191e-08	6.43015e-08	Nta04g14610/Nta03g15340/Nta05g06540/Nta06g06640/Nta15g12270/Nta01g08920/Nta05g17610/Nta06g15810/Nta12g25710/Nta04g16120/Nta04g32560	11	12
GO:0031333	negative regulation of protein-containing complex assembly	13/539	70/23701	5.47619e-09	1.20745e-07	8.73166e-08	Nta15g23490/Nta16g20100/Nta02g03360/Nta12g32700/Nta21g14970/Nta11g29120/Nta02g15910/Nta01g00770/Nta20g08870/Nta05g08650/Nta06g04390/Nta16g10930/Nta15g11400	13	12
GO:0051494	negative regulation of cytoskeleton organization	13/539	70/23701	5.47619e-09	1.20745e-07	8.73166e-08	Nta15g23490/Nta16g20100/Nta02g03360/Nta12g32700/Nta21g14970/Nta11g29120/Nta02g15910/Nta01g00770/Nta20g08870/Nta05g08650/Nta06g04390/Nta16g10930/Nta15g11400	13	12
GO:1902904	negative regulation of supramolecular fiber organization	13/539	70/23701	5.47619e-09	1.20745e-07	8.73166e-08	Nta15g23490/Nta16g20100/Nta02g03360/Nta12g32700/Nta21g14970/Nta11g29120/Nta02g15910/Nta01g00770/Nta20g08870/Nta05g08650/Nta06g04390/Nta16g10930/Nta15g11400	13	12
GO:0046364	monosaccharide biosynthetic process	16/539	113/23701	5.96311e-09	1.29361e-07	9.3547e-08	Nta16g23520/Nta02g21480/Nta06g18270/Nta19g23840/Nta20g10890/Nta20g21310/Nta07g02810/Nta10g23590/Nta14g21160/Nta12g12840/Nta23g24050/Nta13g22600/Nta12g17870/Nta00g16200/Nta02g00940/Nta05g20200	16	12
GO:0042775	mitochondrial ATP synthesis coupled electron transport	11/539	47/23701	6.31434e-09	1.34806e-07	9.74846e-08	Nta04g14610/Nta03g15340/Nta05g06540/Nta06g06640/Nta15g12270/Nta01g08920/Nta05g17610/Nta06g15810/Nta12g25710/Nta04g16120/Nta04g32560	11	12
GO:0015988	energy coupled proton transmembrane transport, against electrochemical gradient	8/539	20/23701	6.72897e-09	1.41414e-07	1.02263e-07	Nta13g16670/Nta10g16640/Nta11g01980/Nta12g05160/Nta09g19600/Nta14g15870/Nta16g12120/Nta15g12900	8	12
GO:0055082	intracellular chemical homeostasis	30/539	392/23701	8.34107e-09	1.72596e-07	1.24812e-07	Nta04g31470/Nta02g15910/Nta20g09310/Nta19g10540/Nta23g22080/Nta07g24820/Nta24g13370/Nta11g01980/Nta01g02100/Nta12g05160/Nta01g00770/Nta13g22240/Nta01g01840/Nta13g14630/Nta02g14910/Nta11g18990/Nta23g14720/Nta12g17500/Nta02g14710/Nta16g12120/Nta20g08870/Nta05g08650/Nta12g32060/Nta14g20720/Nta15g12900/Nta14g13410/Nta06g04390/Nta02g03890/Nta07g04660/Nta17g17280	30	12
GO:0030003	intracellular monoatomic cation homeostasis	25/539	288/23701	1.25361e-08	2.55471e-07	1.84743e-07	Nta04g31470/Nta20g09310/Nta19g10540/Nta23g22080/Nta07g24820/Nta24g13370/Nta11g01980/Nta01g02100/Nta12g05160/Nta13g22240/Nta01g01840/Nta13g14630/Nta02g14910/Nta11g18990/Nta23g14720/Nta12g17500/Nta02g14710/Nta16g12120/Nta12g32060/Nta14g20720/Nta15g12900/Nta14g13410/Nta02g03890/Nta07g04660/Nta17g17280	25	12
GO:0006099	tricarboxylic acid cycle	11/539	50/23701	1.27323e-08	2.55596e-07	1.84833e-07	Nta16g23340/Nta01g22440/Nta13g15850/Nta11g12670/Nta01g29520/Nta02g34210/Nta14g19390/Nta20g08680/Nta04g32560/Nta00g11420/Nta23g21370	11	12
GO:0044042	glucan metabolic process	25/539	291/23701	1.54216e-08	3.05031e-07	2.20582e-07	Nta12g20930/Nta17g12720/Nta22g10600/Nta24g15960/Nta18g11830/Nta16g08860/Nta02g35030/Nta08g13660/Nta10g07170/Nta15g09450/Nta07g16140/Nta11g10210/Nta09g09350/Nta01g33800/Nta16g16730/Nta12g21870/Nta19g07100/Nta10g00230/Nta09g00560/Nta18g07460/Nta02g28660/Nta06g23140/Nta15g05480/Nta15g18730/Nta16g00160	25	12
GO:0009250	glucan biosynthetic process	19/539	173/23701	1.69011e-08	3.29449e-07	2.3824e-07	Nta24g15960/Nta16g08860/Nta02g35030/Nta08g13660/Nta10g07170/Nta15g09450/Nta07g16140/Nta11g10210/Nta09g09350/Nta01g33800/Nta16g16730/Nta12g21870/Nta19g07100/Nta18g07460/Nta02g28660/Nta06g23140/Nta15g05480/Nta15g18730/Nta16g00160	19	12
GO:0042866	pyruvate biosynthetic process	13/539	78/23701	2.15503e-08	4.14074e-07	2.99436e-07	Nta16g23520/Nta06g18270/Nta19g23840/Nta20g04780/Nta13g14470/Nta20g21310/Nta07g05520/Nta07g02810/Nta23g16590/Nta14g13100/Nta08g03660/Nta12g17870/Nta05g20200	13	12
GO:0009132	nucleoside diphosphate metabolic process	15/539	110/23701	2.99614e-08	5.67578e-07	4.10442e-07	Nta16g23520/Nta06g18270/Nta19g23840/Nta20g04780/Nta13g14470/Nta20g21310/Nta07g05520/Nta07g02810/Nta23g16590/Nta14g13100/Nta08g03660/Nta12g17870/Nta16g01210/Nta15g01220/Nta05g20200	15	12
GO:0030308	negative regulation of cell growth	10/539	43/23701	3.32673e-08	6.21452e-07	4.49401e-07	Nta15g23490/Nta16g20100/Nta02g03360/Nta12g32700/Nta17g07630/Nta18g06400/Nta01g13910/Nta02g26440/Nta10g10880/Nta09g13380	10	12
GO:0030244	cellulose biosynthetic process	12/539	69/23701	4.59664e-08	8.46916e-07	6.12444e-07	Nta24g15960/Nta16g08860/Nta02g35030/Nta08g13660/Nta10g07170/Nta15g09450/Nta07g16140/Nta09g09350/Nta01g33800/Nta12g21870/Nta19g07100/Nta02g28660	12	12
GO:0006096	glycolytic process	13/539	83/23701	4.66092e-08	8.47153e-07	6.12616e-07	Nta16g23520/Nta06g18270/Nta19g23840/Nta20g04780/Nta13g14470/Nta20g21310/Nta07g05520/Nta07g02810/Nta23g16590/Nta14g13100/Nta08g03660/Nta12g17870/Nta05g20200	13	12
GO:0016999	antibiotic metabolic process	17/539	149/23701	5.44078e-08	9.75714e-07	7.05584e-07	Nta11g27220/Nta16g23340/Nta17g00260/Nta01g22440/Nta13g15850/Nta11g12670/Nta01g29520/Nta18g19290/Nta03g03200/Nta02g34210/Nta17g20980/Nta14g19390/Nta21g13220/Nta20g08680/Nta04g32560/Nta00g11420/Nta23g21370	17	12
GO:0019725	cellular homeostasis	32/539	478/23701	6.29857e-08	1.11468e-06	8.06077e-07	Nta04g31470/Nta02g15910/Nta20g09310/Nta19g10540/Nta23g22080/Nta07g24820/Nta24g13370/Nta11g01980/Nta01g02100/Nta12g05160/Nta01g00770/Nta13g22240/Nta01g01840/Nta13g14630/Nta02g14910/Nta11g18990/Nta23g14720/Nta12g17500/Nta02g14710/Nta16g12120/Nta20g08870/Nta05g08650/Nta12g32060/Nta14g20720/Nta15g12900/Nta14g13410/Nta06g04390/Nta02g03890/Nta04g17790/Nta07g04660/Nta17g09350/Nta17g17280	32	12
GO:0006873	intracellular monoatomic ion homeostasis	25/539	313/23701	6.47323e-08	1.13071e-06	8.17671e-07	Nta04g31470/Nta20g09310/Nta19g10540/Nta23g22080/Nta07g24820/Nta24g13370/Nta11g01980/Nta01g02100/Nta12g05160/Nta13g22240/Nta01g01840/Nta13g14630/Nta02g14910/Nta11g18990/Nta23g14720/Nta12g17500/Nta02g14710/Nta16g12120/Nta12g32060/Nta14g20720/Nta15g12900/Nta14g13410/Nta02g03890/Nta07g04660/Nta17g17280	25	12
GO:0042773	ATP synthesis coupled electron transport	11/539	58/23701	6.58507e-08	1.1355e-06	8.21134e-07	Nta04g14610/Nta03g15340/Nta05g06540/Nta06g06640/Nta15g12270/Nta01g08920/Nta05g17610/Nta06g15810/Nta12g25710/Nta04g16120/Nta04g32560	11	12
GO:0046031	ADP metabolic process	13/539	86/23701	7.20715e-08	1.22704e-06	8.87329e-07	Nta16g23520/Nta06g18270/Nta19g23840/Nta20g04780/Nta13g14470/Nta20g21310/Nta07g05520/Nta07g02810/Nta23g16590/Nta14g13100/Nta08g03660/Nta12g17870/Nta05g20200	13	12
GO:0051274	beta-glucan biosynthetic process	12/539	73/23701	8.82778e-08	1.48417e-06	1.07327e-06	Nta24g15960/Nta16g08860/Nta02g35030/Nta08g13660/Nta10g07170/Nta15g09450/Nta07g16140/Nta09g09350/Nta01g33800/Nta12g21870/Nta19g07100/Nta02g28660	12	12
GO:0006119	oxidative phosphorylation	11/539	60/23701	9.51257e-08	1.57956e-06	1.14225e-06	Nta04g14610/Nta03g15340/Nta05g06540/Nta06g06640/Nta15g12270/Nta01g08920/Nta05g17610/Nta06g15810/Nta12g25710/Nta04g16120/Nta04g32560	11	12
GO:0009135	purine nucleoside diphosphate metabolic process	13/539	90/23701	1.25264e-07	2.00571e-06	1.45042e-06	Nta16g23520/Nta06g18270/Nta19g23840/Nta20g04780/Nta13g14470/Nta20g21310/Nta07g05520/Nta07g02810/Nta23g16590/Nta14g13100/Nta08g03660/Nta12g17870/Nta05g20200	13	12
GO:0009179	purine ribonucleoside diphosphate metabolic process	13/539	90/23701	1.25264e-07	2.00571e-06	1.45042e-06	Nta16g23520/Nta06g18270/Nta19g23840/Nta20g04780/Nta13g14470/Nta20g21310/Nta07g05520/Nta07g02810/Nta23g16590/Nta14g13100/Nta08g03660/Nta12g17870/Nta05g20200	13	12
GO:0009185	ribonucleoside diphosphate metabolic process	13/539	90/23701	1.25264e-07	2.00571e-06	1.45042e-06	Nta16g23520/Nta06g18270/Nta19g23840/Nta20g04780/Nta13g14470/Nta20g21310/Nta07g05520/Nta07g02810/Nta23g16590/Nta14g13100/Nta08g03660/Nta12g17870/Nta05g20200	13	12
GO:0097435	supramolecular fiber organization	25/539	328/23701	1.59226e-07	2.51952e-06	1.82198e-06	Nta15g23490/Nta16g20100/Nta02g03360/Nta12g32700/Nta21g14970/Nta24g15960/Nta11g29120/Nta02g15910/Nta08g13660/Nta10g07170/Nta07g16140/Nta09g09350/Nta01g00770/Nta19g07100/Nta19g20980/Nta20g18270/Nta20g08870/Nta05g08650/Nta02g28660/Nta03g02930/Nta06g04390/Nta04g03180/Nta16g10930/Nta06g07560/Nta15g11400	25	12
GO:1901879	regulation of protein depolymerization	9/539	39/23701	1.75692e-07	2.74774e-06	1.98701e-06	Nta15g23490/Nta16g20100/Nta02g03360/Nta12g32700/Nta02g15910/Nta01g00770/Nta20g08870/Nta05g08650/Nta06g04390	9	12
GO:0051592	response to calcium ion	10/539	52/23701	2.28454e-07	3.53185e-06	2.55405e-06	Nta15g23490/Nta16g20100/Nta02g03360/Nta12g32700/Nta23g15310/Nta10g07170/Nta09g09350/Nta20g02260/Nta00g17020/Nta19g00030	10	12
GO:0034404	nucleobase-containing small molecule biosynthetic process	17/539	165/23701	2.4249e-07	3.70623e-06	2.68015e-06	Nta16g23520/Nta06g18270/Nta19g23840/Nta20g04780/Nta13g14470/Nta20g21310/Nta07g05520/Nta07g02810/Nta23g16590/Nta23g19460/Nta17g02220/Nta20g06780/Nta14g13100/Nta18g02120/Nta08g03660/Nta12g17870/Nta05g20200	17	12
GO:0043622	cortical microtubule organization	13/539	96/23701	2.71727e-07	4.10643e-06	2.96955e-06	Nta15g23490/Nta16g20100/Nta02g03360/Nta12g32700/Nta24g15960/Nta08g13660/Nta10g07170/Nta07g16140/Nta09g09350/Nta19g07100/Nta19g20980/Nta20g18270/Nta02g28660	13	12
GO:1902652	secondary alcohol metabolic process	9/539	41/23701	2.78943e-07	4.16864e-06	3.01454e-06	Nta14g00090/Nta13g00060/Nta11g27220/Nta18g19290/Nta17g20980/Nta14g19390/Nta21g13220/Nta20g08680/Nta23g21370	9	12
GO:0051261	protein depolymerization	11/539	67/23701	3.08991e-07	4.56695e-06	3.30257e-06	Nta15g23490/Nta16g20100/Nta02g03360/Nta12g32700/Nta02g15910/Nta01g00770/Nta20g08870/Nta05g08650/Nta03g02930/Nta06g04390/Nta04g03180	11	12
GO:0032271	regulation of protein polymerization	13/539	99/23701	3.91391e-07	5.72197e-06	4.13782e-06	Nta15g23490/Nta16g20100/Nta02g03360/Nta12g32700/Nta21g14970/Nta11g29120/Nta02g15910/Nta01g00770/Nta20g08870/Nta05g08650/Nta06g04390/Nta16g10930/Nta15g11400	13	12
GO:0072583	clathrin-dependent endocytosis	9/539	43/23701	4.31199e-07	6.23616e-06	4.50966e-06	Nta03g27830/Nta16g08550/Nta09g24750/Nta21g02560/Nta06g08530/Nta22g02380/Nta04g22890/Nta10g11820/Nta10g20980	9	12
GO:0009166	nucleotide catabolic process	13/539	101/23701	4.95408e-07	7.08856e-06	5.12606e-06	Nta16g23520/Nta06g18270/Nta19g23840/Nta20g04780/Nta13g14470/Nta20g21310/Nta07g05520/Nta07g02810/Nta23g16590/Nta14g13100/Nta08g03660/Nta12g17870/Nta05g20200	13	12
GO:0022904	respiratory electron transport chain	11/539	72/23701	6.55914e-07	9.28636e-06	6.7154e-06	Nta04g14610/Nta03g15340/Nta05g06540/Nta06g06640/Nta15g12270/Nta01g08920/Nta05g17610/Nta06g15810/Nta12g25710/Nta04g16120/Nta04g32560	11	12
GO:0009832	plant-type cell wall biogenesis	23/539	309/23701	7.52948e-07	1.05491e-05	7.62855e-06	Nta04g09840/Nta24g15960/Nta13g10540/Nta16g08860/Nta23g00510/Nta02g35030/Nta08g13660/Nta10g07170/Nta15g09450/Nta07g16140/Nta11g05480/Nta24g16710/Nta09g09350/Nta16g01730/Nta14g09670/Nta24g00380/Nta19g06560/Nta07g08960/Nta12g21870/Nta19g07100/Nta15g01710/Nta20g18380/Nta10g08460	23	12
GO:0019674	NAD metabolic process	8/539	35/23701	9.3087e-07	1.29074e-05	9.33396e-06	Nta05g21090/Nta06g19170/Nta20g21940/Nta21g09740/Nta11g23340/Nta11g12670/Nta01g29520/Nta00g11420	8	12
GO:1901292	nucleoside phosphate catabolic process	13/539	107/23701	9.71315e-07	1.33308e-05	9.64012e-06	Nta16g23520/Nta06g18270/Nta19g23840/Nta20g04780/Nta13g14470/Nta20g21310/Nta07g05520/Nta07g02810/Nta23g16590/Nta14g13100/Nta08g03660/Nta12g17870/Nta05g20200	13	12
GO:0006006	glucose metabolic process	11/539	77/23701	1.30894e-06	1.77831e-05	1.28597e-05	Nta16g23520/Nta06g18270/Nta19g23840/Nta16g16730/Nta20g21310/Nta07g02810/Nta18g07460/Nta12g12840/Nta15g18730/Nta12g17870/Nta05g20200	11	12
GO:0006090	pyruvate metabolic process	14/539	133/23701	2.15215e-06	2.89464e-05	2.09325e-05	Nta16g23520/Nta06g18270/Nta19g23840/Nta20g04780/Nta13g14470/Nta20g21310/Nta07g05520/Nta07g02810/Nta23g16590/Nta14g13100/Nta01g07990/Nta08g03660/Nta12g17870/Nta05g20200	14	12
GO:1902903	regulation of supramolecular fiber organization	13/539	115/23701	2.22068e-06	2.95724e-05	2.13852e-05	Nta15g23490/Nta16g20100/Nta02g03360/Nta12g32700/Nta21g14970/Nta11g29120/Nta02g15910/Nta01g00770/Nta20g08870/Nta05g08650/Nta06g04390/Nta16g10930/Nta15g11400	13	12
GO:0009226	nucleotide-sugar biosynthetic process	9/539	52/23701	2.34562e-06	3.06296e-05	2.21497e-05	Nta02g10040/Nta16g04020/Nta11g15040/Nta04g10010/Nta15g03880/Nta03g32100/Nta03g10060/Nta12g28430/Nta04g18770	9	12
GO:0043244	regulation of protein-containing complex disassembly	9/539	52/23701	2.34562e-06	3.06296e-05	2.21497e-05	Nta15g23490/Nta16g20100/Nta02g03360/Nta12g32700/Nta02g15910/Nta01g00770/Nta20g08870/Nta05g08650/Nta06g04390	9	12
GO:0031122	cytoplasmic microtubule organization	13/539	116/23701	2.44984e-06	3.15539e-05	2.2818e-05	Nta15g23490/Nta16g20100/Nta02g03360/Nta12g32700/Nta24g15960/Nta08g13660/Nta10g07170/Nta07g16140/Nta09g09350/Nta19g07100/Nta19g20980/Nta20g18270/Nta02g28660	13	12
GO:0072708	response to sorbitol	5/539	11/23701	2.46331e-06	3.15539e-05	2.2818e-05	Nta15g23490/Nta16g20100/Nta02g03360/Nta12g32700/Nta17g24140	5	12
GO:0051493	regulation of cytoskeleton organization	15/539	155/23701	2.71668e-06	3.4471e-05	2.49276e-05	Nta15g23490/Nta16g20100/Nta02g03360/Nta12g32700/Nta21g14970/Nta11g29120/Nta02g15910/Nta10g07170/Nta09g09350/Nta01g00770/Nta20g08870/Nta05g08650/Nta06g04390/Nta16g10930/Nta15g11400	15	12
GO:0055080	monoatomic cation homeostasis	27/539	436/23701	2.99718e-06	3.76749e-05	2.72444e-05	Nta04g31470/Nta17g15790/Nta20g09310/Nta19g10540/Nta23g22080/Nta07g24820/Nta24g13370/Nta11g01980/Nta01g02100/Nta12g05160/Nta13g22240/Nta01g01840/Nta18g14250/Nta13g14630/Nta02g14910/Nta11g18990/Nta23g14720/Nta12g17500/Nta02g14710/Nta16g12120/Nta12g32060/Nta14g20720/Nta15g12900/Nta14g13410/Nta02g03890/Nta07g04660/Nta17g17280	27	12
GO:0016126	sterol biosynthetic process	9/539	54/23701	3.2564e-06	4.05543e-05	2.93267e-05	Nta12g15950/Nta08g17820/Nta12g22120/Nta03g20840/Nta02g12470/Nta13g11980/Nta04g29570/Nta07g20280/Nta14g10830	9	12
GO:0019318	hexose metabolic process	13/539	120/23701	3.59048e-06	4.43045e-05	3.20387e-05	Nta16g23520/Nta06g18270/Nta19g23840/Nta16g16730/Nta20g21310/Nta07g02810/Nta10g23590/Nta18g07460/Nta12g12840/Nta15g18730/Nta12g12710/Nta12g17870/Nta05g20200	13	12
GO:0042278	purine nucleoside metabolic process	8/539	43/23701	4.88804e-06	5.97674e-05	4.32206e-05	Nta18g00020/Nta23g19460/Nta17g02220/Nta20g06780/Nta21g08730/Nta22g17370/Nta18g02120/Nta09g26510	8	12
GO:0043648	dicarboxylic acid metabolic process	14/539	143/23701	5.08069e-06	6.15633e-05	4.45193e-05	Nta05g21090/Nta06g19170/Nta20g21940/Nta01g25110/Nta17g18670/Nta13g15850/Nta11g12670/Nta01g29520/Nta18g22390/Nta17g23740/Nta14g01260/Nta03g31350/Nta01g07990/Nta00g11420	14	12
GO:0042546	cell wall biogenesis	25/539	397/23701	5.19517e-06	6.23884e-05	4.5116e-05	Nta04g09840/Nta24g15960/Nta13g10540/Nta16g08860/Nta23g00510/Nta02g35030/Nta08g13660/Nta10g07170/Nta15g09450/Nta07g16140/Nta11g05480/Nta24g16710/Nta09g09350/Nta16g01730/Nta14g09670/Nta24g00380/Nta19g06560/Nta07g08960/Nta12g21870/Nta19g07100/Nta15g01710/Nta08g20630/Nta06g23140/Nta20g18380/Nta10g08460	25	12
GO:0030837	negative regulation of actin filament polymerization	9/539	59/23701	6.95673e-06	8.28035e-05	5.9879e-05	Nta21g14970/Nta11g29120/Nta02g15910/Nta01g00770/Nta20g08870/Nta05g08650/Nta06g04390/Nta16g10930/Nta15g11400	9	12
GO:0015985	energy coupled proton transport, down electrochemical gradient	7/539	33/23701	7.73677e-06	9.04865e-05	6.5435e-05	Nta01g02100/Nta13g05230/Nta10g20570/Nta02g14710/Nta14g04530/Nta09g24310/Nta05g11070	7	12
GO:0015986	proton motive force-driven ATP synthesis	7/539	33/23701	7.73677e-06	9.04865e-05	6.5435e-05	Nta01g02100/Nta13g05230/Nta10g20570/Nta02g14710/Nta14g04530/Nta09g24310/Nta05g11070	7	12
GO:0030865	cortical cytoskeleton organization	13/539	129/23701	8.01562e-06	9.22089e-05	6.66805e-05	Nta15g23490/Nta16g20100/Nta02g03360/Nta12g32700/Nta24g15960/Nta08g13660/Nta10g07170/Nta07g16140/Nta09g09350/Nta19g07100/Nta19g20980/Nta20g18270/Nta02g28660	13	12
GO:0009593	detection of chemical stimulus	9/539	60/23701	8.02114e-06	9.22089e-05	6.66805e-05	Nta21g13370/Nta17g21760/Nta23g15310/Nta20g02260/Nta07g04660/Nta00g17020/Nta19g00030/Nta05g24220/Nta06g29910	9	12
GO:0009445	putrescine metabolic process	5/539	14/23701	1.00863e-05	0.000114001	8.24391e-05	Nta01g01830/Nta02g14920/Nta07g25850/Nta14g07220/Nta13g07380	5	12
GO:0009446	putrescine biosynthetic process	5/539	14/23701	1.00863e-05	0.000114001	8.24391e-05	Nta01g01830/Nta02g14920/Nta07g25850/Nta14g07220/Nta13g07380	5	12
GO:0098771	inorganic ion homeostasis	27/539	470/23701	1.18076e-05	0.000132344	9.57041e-05	Nta04g31470/Nta17g15790/Nta20g09310/Nta19g10540/Nta23g22080/Nta07g24820/Nta24g13370/Nta11g01980/Nta01g02100/Nta12g05160/Nta13g22240/Nta01g01840/Nta18g14250/Nta13g14630/Nta02g14910/Nta11g18990/Nta23g14720/Nta12g17500/Nta02g14710/Nta16g12120/Nta12g32060/Nta14g20720/Nta15g12900/Nta14g13410/Nta02g03890/Nta07g04660/Nta17g17280	27	12
GO:0070507	regulation of microtubule cytoskeleton organization	6/539	25/23701	1.64894e-05	0.000183291	0.000132547	Nta15g23490/Nta16g20100/Nta02g03360/Nta12g32700/Nta10g07170/Nta09g09350	6	12
GO:0009749	response to glucose	12/539	119/23701	1.76855e-05	0.000194975	0.000140995	Nta02g15910/Nta04g09450/Nta01g00770/Nta13g14470/Nta20g08870/Nta05g08650/Nta03g09640/Nta06g04390/Nta17g24140/Nta14g13100/Nta07g04660/Nta24g16700	12	12
GO:0051258	protein polymerization	13/539	141/23701	2.10159e-05	0.000228023	0.000164894	Nta15g23490/Nta16g20100/Nta02g03360/Nta12g32700/Nta21g14970/Nta11g29120/Nta02g15910/Nta01g00770/Nta20g08870/Nta05g08650/Nta06g04390/Nta16g10930/Nta15g11400	13	12
GO:0009757	hexose mediated signaling	5/539	16/23701	2.11917e-05	0.000228023	0.000164894	Nta02g15910/Nta01g00770/Nta20g08870/Nta05g08650/Nta06g04390	5	12
GO:0010255	glucose mediated signaling pathway	5/539	16/23701	2.11917e-05	0.000228023	0.000164894	Nta02g15910/Nta01g00770/Nta20g08870/Nta05g08650/Nta06g04390	5	12
GO:0046128	purine ribonucleoside metabolic process	7/539	39/23701	2.4754e-05	0.000264239	0.000191083	Nta23g19460/Nta17g02220/Nta20g06780/Nta21g08730/Nta22g17370/Nta18g02120/Nta09g26510	7	12
GO:0000271	polysaccharide biosynthetic process	20/539	305/23701	2.5385e-05	0.000268842	0.000194412	Nta24g15960/Nta16g08860/Nta02g35030/Nta08g13660/Nta10g07170/Nta15g09450/Nta07g16140/Nta11g05480/Nta11g10210/Nta09g09350/Nta01g33800/Nta16g16730/Nta12g21870/Nta19g07100/Nta18g07460/Nta02g28660/Nta06g23140/Nta15g05480/Nta15g18730/Nta16g00160	20	12
GO:0006094	gluconeogenesis	7/539	40/23701	2.9421e-05	0.000307171	0.000222129	Nta16g23520/Nta06g18270/Nta19g23840/Nta20g21310/Nta07g02810/Nta12g17870/Nta05g20200	7	12
GO:0009435	NAD biosynthetic process	5/539	17/23701	2.9461e-05	0.000307171	0.000222129	Nta05g21090/Nta06g19170/Nta20g21940/Nta21g09740/Nta11g23340	5	12
GO:0019755	one-carbon compound transport	6/539	28/23701	3.31025e-05	0.000342484	0.000247666	Nta15g12110/Nta05g26750/Nta11g01550/Nta06g27710/Nta12g15390/Nta16g11610	6	12
GO:0033356	UDP-L-arabinose metabolic process	5/539	18/23701	4.00309e-05	0.000411004	0.000297216	Nta13g10540/Nta14g09670/Nta07g08960/Nta20g18380/Nta10g08460	5	12
GO:0046434	organophosphate catabolic process	13/539	150/23701	4.04322e-05	0.000411979	0.000297921	Nta16g23520/Nta06g18270/Nta19g23840/Nta20g04780/Nta13g14470/Nta20g21310/Nta07g05520/Nta07g02810/Nta23g16590/Nta14g13100/Nta08g03660/Nta12g17870/Nta05g20200	13	12
GO:0032026	response to magnesium ion	4/539	10/23701	4.98158e-05	0.000500017	0.000361585	Nta15g23490/Nta16g20100/Nta02g03360/Nta12g32700	4	12
GO:0071286	cellular response to magnesium ion	4/539	10/23701	4.98158e-05	0.000500017	0.000361585	Nta15g23490/Nta16g20100/Nta02g03360/Nta12g32700	4	12
GO:0019319	hexose biosynthetic process	7/539	44/23701	5.59053e-05	0.000556982	0.000402779	Nta16g23520/Nta06g18270/Nta19g23840/Nta20g21310/Nta07g02810/Nta12g17870/Nta05g20200	7	12
GO:0010043	response to zinc ion	10/539	95/23701	6.09342e-05	0.000602622	0.000435784	Nta14g00090/Nta13g00060/Nta16g23520/Nta07g02810/Nta17g00260/Nta11g12670/Nta01g29520/Nta22g09200/Nta01g23680/Nta00g11420	10	12
GO:0030042	actin filament depolymerization	7/539	46/23701	7.50823e-05	0.000737122	0.000533047	Nta02g15910/Nta01g00770/Nta20g08870/Nta05g08650/Nta03g02930/Nta06g04390/Nta04g03180	7	12
GO:0006898	receptor-mediated endocytosis	9/539	81/23701	9.28143e-05	0.000904603	0.00065416	Nta03g27830/Nta16g08550/Nta09g24750/Nta21g02560/Nta06g08530/Nta22g02380/Nta04g22890/Nta10g11820/Nta10g20980	9	12
GO:0006167	AMP biosynthetic process	4/539	12/23701	0.00011324	0.00108791	0.000786717	Nta23g19460/Nta17g02220/Nta20g06780/Nta18g02120	4	12
GO:0046033	AMP metabolic process	4/539	12/23701	0.00011324	0.00108791	0.000786717	Nta23g19460/Nta17g02220/Nta20g06780/Nta18g02120	4	12
GO:0006730	one-carbon metabolic process	5/539	22/23701	0.000114118	0.00108857	0.000787194	Nta10g22280/Nta09g26500/Nta10g17040/Nta10g02420/Nta09g20280	5	12
GO:0016125	sterol metabolic process	12/539	144/23701	0.000115752	0.00109638	0.000792845	Nta12g15950/Nta08g17820/Nta17g22910/Nta12g22120/Nta03g20840/Nta02g12470/Nta13g11980/Nta04g29570/Nta07g20280/Nta18g21290/Nta24g03500/Nta14g10830	12	12
GO:0008154	actin polymerization or depolymerization	11/539	124/23701	0.000126975	0.00119428	0.000863637	Nta21g14970/Nta11g29120/Nta02g15910/Nta01g00770/Nta20g08870/Nta05g08650/Nta03g02930/Nta06g04390/Nta04g03180/Nta16g10930/Nta15g11400	11	12
GO:0022900	electron transport chain	14/539	192/23701	0.000135676	0.00126725	0.000916406	Nta04g14610/Nta03g15340/Nta05g06540/Nta06g06640/Nta07g04170/Nta15g12270/Nta20g02620/Nta01g08920/Nta05g17610/Nta06g15810/Nta16g22580/Nta12g25710/Nta04g16120/Nta04g32560	14	12
GO:0019058	viral life cycle	5/539	23/23701	0.000143103	0.00132741	0.000959908	Nta15g23490/Nta16g20100/Nta02g03360/Nta12g32700/Nta03g31360	5	12
GO:0032886	regulation of microtubule-based process	6/539	36/23701	0.000146691	0.00135137	0.000977235	Nta15g23490/Nta16g20100/Nta02g03360/Nta12g32700/Nta10g07170/Nta09g09350	6	12
GO:0016052	carbohydrate catabolic process	18/539	294/23701	0.000151798	0.0013889	0.00100438	Nta12g20930/Nta22g10600/Nta16g23520/Nta06g18270/Nta19g23840/Nta16g16730/Nta20g04780/Nta13g14470/Nta20g21310/Nta07g05520/Nta07g02810/Nta23g16590/Nta18g07460/Nta14g13100/Nta15g18730/Nta08g03660/Nta12g17870/Nta05g20200	18	12
GO:0031110	regulation of microtubule polymerization or depolymerization	4/539	13/23701	0.000160632	0.00145979	0.00105564	Nta15g23490/Nta16g20100/Nta02g03360/Nta12g32700	4	12
GO:0009066	aspartate family amino acid metabolic process	9/539	87/23701	0.000161805	0.00146059	0.00105622	Nta05g21090/Nta06g19170/Nta04g18360/Nta17g18670/Nta13g15850/Nta22g17370/Nta03g32480/Nta22g09970/Nta09g26510	9	12
GO:0071472	cellular response to salt stress	9/539	89/23701	0.000192646	0.00172739	0.00124916	Nta15g23490/Nta16g20100/Nta02g03360/Nta12g32700/Nta17g15790/Nta01g25590/Nta18g14250/Nta19g20980/Nta20g18270	9	12
GO:0044282	small molecule catabolic process	20/539	354/23701	0.000196169	0.00174733	0.00126357	Nta20g21940/Nta16g23520/Nta18g00020/Nta17g22910/Nta03g30120/Nta16g16730/Nta07g02810/Nta13g15900/Nta18g07460/Nta18g21290/Nta21g08730/Nta24g21530/Nta16g10340/Nta18g22390/Nta17g23740/Nta15g10740/Nta24g03500/Nta15g18730/Nta03g31350/Nta11g00770	20	12
GO:0010639	negative regulation of organelle organization	13/539	176/23701	0.000205331	0.00181691	0.00131389	Nta15g23490/Nta16g20100/Nta02g03360/Nta12g32700/Nta21g14970/Nta11g29120/Nta02g15910/Nta01g00770/Nta20g08870/Nta05g08650/Nta06g04390/Nta16g10930/Nta15g11400	13	12
GO:0030833	regulation of actin filament polymerization	9/539	90/23701	0.00020981	0.0018444	0.00133377	Nta21g14970/Nta11g29120/Nta02g15910/Nta01g00770/Nta20g08870/Nta05g08650/Nta06g04390/Nta16g10930/Nta15g11400	9	12
GO:0006085	acetyl-CoA biosynthetic process	4/539	14/23701	0.00022085	0.00191641	0.00138584	Nta02g28070/Nta01g15570/Nta19g00750/Nta24g21710	4	12
GO:0006531	aspartate metabolic process	4/539	14/23701	0.00022085	0.00191641	0.00138584	Nta05g21090/Nta06g19170/Nta17g18670/Nta13g15850	4	12
GO:0032984	protein-containing complex disassembly	11/539	135/23701	0.00026874	0.00231702	0.00167555	Nta15g23490/Nta16g20100/Nta02g03360/Nta12g32700/Nta02g15910/Nta01g00770/Nta20g08870/Nta05g08650/Nta03g02930/Nta06g04390/Nta04g03180	11	12
GO:0009743	response to carbohydrate	22/539	420/23701	0.000278201	0.00238332	0.00172349	Nta15g23490/Nta16g20100/Nta02g03360/Nta12g32700/Nta02g15910/Nta04g09450/Nta06g18270/Nta01g00770/Nta01g25590/Nta13g14470/Nta20g08870/Nta05g08650/Nta12g35930/Nta03g09640/Nta06g04390/Nta12g12840/Nta17g24140/Nta14g13100/Nta07g04660/Nta24g16700/Nta12g17870/Nta05g20200	22	12
GO:0007030	Golgi organization	8/539	75/23701	0.00030106	0.00256282	0.0018533	Nta23g00510/Nta24g16710/Nta16g01730/Nta24g00380/Nta19g06560/Nta19g06090/Nta15g01710/Nta24g17030	8	12
GO:0030835	negative regulation of actin filament depolymerization	5/539	27/23701	0.00031851	0.00267747	0.0019362	Nta02g15910/Nta01g00770/Nta20g08870/Nta05g08650/Nta06g04390	5	12
GO:0051693	actin filament capping	5/539	27/23701	0.00031851	0.00267747	0.0019362	Nta02g15910/Nta01g00770/Nta20g08870/Nta05g08650/Nta06g04390	5	12
GO:0006694	steroid biosynthetic process	10/539	116/23701	0.000321916	0.0026893	0.00194476	Nta12g15950/Nta08g17820/Nta12g22120/Nta03g20840/Nta02g12470/Nta13g11980/Nta04g29570/Nta07g20280/Nta24g03500/Nta14g10830	10	12
GO:0043094	cellular metabolic compound salvage	11/539	138/23701	0.000325057	0.00269877	0.00195161	Nta23g19460/Nta02g28880/Nta17g02220/Nta05g15070/Nta05g19880/Nta20g06780/Nta01g28070/Nta18g02120/Nta17g05370/Nta06g13370/Nta06g18000	11	12
GO:0008064	regulation of actin polymerization or depolymerization	9/539	96/23701	0.000341624	0.00280173	0.00202606	Nta21g14970/Nta11g29120/Nta02g15910/Nta01g00770/Nta20g08870/Nta05g08650/Nta06g04390/Nta16g10930/Nta15g11400	9	12
GO:0030832	regulation of actin filament length	9/539	96/23701	0.000341624	0.00280173	0.00202606	Nta21g14970/Nta11g29120/Nta02g15910/Nta01g00770/Nta20g08870/Nta05g08650/Nta06g04390/Nta16g10930/Nta15g11400	9	12
GO:0062197	cellular response to chemical stress	19/539	342/23701	0.000346609	0.00281849	0.00203818	Nta15g23490/Nta16g20100/Nta02g03360/Nta12g32700/Nta21g13370/Nta17g15790/Nta17g21760/Nta04g06290/Nta20g10890/Nta01g25590/Nta18g14250/Nta22g18620/Nta19g20980/Nta20g18270/Nta04g17790/Nta03g03200/Nta23g24050/Nta04g20740/Nta02g00940	19	12
GO:0006596	polyamine biosynthetic process	6/539	42/23701	0.000352049	0.00281849	0.00203818	Nta01g01830/Nta03g31360/Nta02g14920/Nta07g25850/Nta14g07220/Nta13g07380	6	12
GO:0051017	actin filament bundle assembly	6/539	42/23701	0.000352049	0.00281849	0.00203818	Nta02g15910/Nta01g00770/Nta20g08870/Nta05g08650/Nta06g04390/Nta06g07560	6	12
GO:0061572	actin filament bundle organization	6/539	42/23701	0.000352049	0.00281849	0.00203818	Nta02g15910/Nta01g00770/Nta20g08870/Nta05g08650/Nta06g04390/Nta06g07560	6	12
GO:0009853	photorespiration	7/539	59/23701	0.000371083	0.00295329	0.00213566	Nta02g28880/Nta05g15070/Nta05g19880/Nta01g28070/Nta17g05370/Nta06g13370/Nta06g18000	7	12
GO:0005513	detection of calcium ion	4/539	16/23701	0.000387283	0.00301096	0.00217736	Nta23g15310/Nta20g02260/Nta00g17020/Nta19g00030	4	12
GO:0035384	thioester biosynthetic process	4/539	16/23701	0.000387283	0.00301096	0.00217736	Nta02g28070/Nta01g15570/Nta19g00750/Nta24g21710	4	12
GO:0043101	purine-containing compound salvage	4/539	16/23701	0.000387283	0.00301096	0.00217736	Nta23g19460/Nta17g02220/Nta20g06780/Nta18g02120	4	12
GO:0071616	acyl-CoA biosynthetic process	4/539	16/23701	0.000387283	0.00301096	0.00217736	Nta02g28070/Nta01g15570/Nta19g00750/Nta24g21710	4	12
GO:0071326	cellular response to monosaccharide stimulus	6/539	43/23701	0.000401364	0.00306724	0.00221806	Nta02g15910/Nta01g00770/Nta20g08870/Nta05g08650/Nta06g04390/Nta07g04660	6	12
GO:0071331	cellular response to hexose stimulus	6/539	43/23701	0.000401364	0.00306724	0.00221806	Nta02g15910/Nta01g00770/Nta20g08870/Nta05g08650/Nta06g04390/Nta07g04660	6	12
GO:0071333	cellular response to glucose stimulus	6/539	43/23701	0.000401364	0.00306724	0.00221806	Nta02g15910/Nta01g00770/Nta20g08870/Nta05g08650/Nta06g04390/Nta07g04660	6	12
GO:0005977	glycogen metabolic process	7/539	60/23701	0.000411974	0.00311295	0.00225112	Nta11g10210/Nta16g16730/Nta10g00230/Nta09g00560/Nta18g07460/Nta15g05480/Nta15g18730	7	12
GO:0006112	energy reserve metabolic process	7/539	60/23701	0.000411974	0.00311295	0.00225112	Nta11g10210/Nta16g16730/Nta10g00230/Nta09g00560/Nta18g07460/Nta15g05480/Nta15g18730	7	12
GO:0030041	actin filament polymerization	9/539	99/23701	0.000429578	0.0032099	0.00232123	Nta21g14970/Nta11g29120/Nta02g15910/Nta01g00770/Nta20g08870/Nta05g08650/Nta06g04390/Nta16g10930/Nta15g11400	9	12
GO:0110053	regulation of actin filament organization	9/539	99/23701	0.000429578	0.0032099	0.00232123	Nta21g14970/Nta11g29120/Nta02g15910/Nta01g00770/Nta20g08870/Nta05g08650/Nta06g04390/Nta16g10930/Nta15g11400	9	12
GO:0007015	actin filament organization	12/539	166/23701	0.000433774	0.00322335	0.00233095	Nta21g14970/Nta11g29120/Nta02g15910/Nta01g00770/Nta20g08870/Nta05g08650/Nta03g02930/Nta06g04390/Nta04g03180/Nta16g10930/Nta06g07560/Nta15g11400	12	12
GO:0010555	response to mannitol	5/539	29/23701	0.000451308	0.00333522	0.00241185	Nta15g23490/Nta16g20100/Nta02g03360/Nta12g32700/Nta17g24140	5	12
GO:0006536	glutamate metabolic process	6/539	44/23701	0.00045591	0.00335081	0.00242313	Nta01g25110/Nta17g18670/Nta13g15850/Nta18g22390/Nta17g23740/Nta03g31350	6	12
GO:0042135	neurotransmitter catabolic process	4/539	17/23701	0.000497382	0.00363575	0.00262918	Nta16g10340/Nta18g22390/Nta17g23740/Nta15g10740	4	12
GO:0010256	endomembrane system organization	13/539	194/23701	0.000525791	0.00382264	0.00276433	Nta23g00510/Nta15g20300/Nta24g16710/Nta16g01730/Nta24g00380/Nta11g28580/Nta19g06560/Nta19g06090/Nta15g01710/Nta24g17030/Nta07g08630/Nta08g06910/Nta16g18410	13	12
GO:0009664	plant-type cell wall organization	17/539	299/23701	0.000538422	0.00389343	0.00281552	Nta21g13060/Nta11g27090/Nta17g12720/Nta04g09840/Nta18g11830/Nta10g07170/Nta08g13830/Nta17g17640/Nta07g16370/Nta11g05480/Nta04g10010/Nta09g09350/Nta03g32100/Nta03g10060/Nta07g16360/Nta18g16000/Nta04g18770	17	12
GO:0009567	double fertilization forming a zygote and endosperm	7/539	63/23701	0.000556644	0.00400367	0.00289524	Nta07g08630/Nta08g06910/Nta18g10910/Nta22g09200/Nta01g23680/Nta01g14760/Nta20g03670	7	12
GO:0030834	regulation of actin filament depolymerization	5/539	31/23701	0.000622006	0.00433196	0.00313264	Nta02g15910/Nta01g00770/Nta20g08870/Nta05g08650/Nta06g04390	5	12
GO:1901880	negative regulation of protein depolymerization	5/539	31/23701	0.000622006	0.00433196	0.00313264	Nta02g15910/Nta01g00770/Nta20g08870/Nta05g08650/Nta06g04390	5	12
GO:0006023	aminoglycan biosynthetic process	4/539	18/23701	0.000628053	0.00433196	0.00313264	Nta04g10010/Nta03g32100/Nta03g10060/Nta04g18770	4	12
GO:0006024	glycosaminoglycan biosynthetic process	4/539	18/23701	0.000628053	0.00433196	0.00313264	Nta04g10010/Nta03g32100/Nta03g10060/Nta04g18770	4	12
GO:0006123	mitochondrial electron transport, cytochrome c to oxygen	4/539	18/23701	0.000628053	0.00433196	0.00313264	Nta04g14610/Nta03g15340/Nta05g06540/Nta06g06640	4	12
GO:0042451	purine nucleoside biosynthetic process	4/539	18/23701	0.000628053	0.00433196	0.00313264	Nta23g19460/Nta17g02220/Nta20g06780/Nta18g02120	4	12
GO:0046129	purine ribonucleoside biosynthetic process	4/539	18/23701	0.000628053	0.00433196	0.00313264	Nta23g19460/Nta17g02220/Nta20g06780/Nta18g02120	4	12
GO:0046683	response to organophosphorus	4/539	18/23701	0.000628053	0.00433196	0.00313264	Nta23g19460/Nta17g02220/Nta20g06780/Nta18g02120	4	12
GO:0019853	L-ascorbic acid biosynthetic process	6/539	47/23701	0.000654751	0.00449306	0.00324914	Nta02g21480/Nta20g10890/Nta10g23590/Nta12g12840/Nta23g24050/Nta02g00940	6	12
GO:0009746	response to hexose	12/539	175/23701	0.000695268	0.00474688	0.00343269	Nta02g15910/Nta04g09450/Nta01g00770/Nta13g14470/Nta20g08870/Nta05g08650/Nta03g09640/Nta06g04390/Nta17g24140/Nta14g13100/Nta07g04660/Nta24g16700	12	12
GO:0001678	intracellular glucose homeostasis	6/539	48/23701	0.000734099	0.00498668	0.0036061	Nta02g15910/Nta01g00770/Nta20g08870/Nta05g08650/Nta06g04390/Nta07g04660	6	12
GO:0035865	cellular response to potassium ion	4/539	19/23701	0.000781317	0.00526734	0.00380905	Nta15g23490/Nta16g20100/Nta02g03360/Nta12g32700	4	12
GO:1901605	alpha-amino acid metabolic process	21/539	424/23701	0.000783247	0.00526734	0.00380905	Nta05g21090/Nta06g19170/Nta04g18360/Nta06g07230/Nta01g25110/Nta07g25850/Nta17g18670/Nta13g15850/Nta16g10340/Nta18g22390/Nta17g23740/Nta22g17370/Nta03g32480/Nta15g10740/Nta03g31350/Nta11g00770/Nta11g14950/Nta22g09970/Nta22g09200/Nta09g26510/Nta01g23680	21	12
GO:0043254	regulation of protein-containing complex assembly	13/539	203/23701	0.000803562	0.00537707	0.00388841	Nta15g23490/Nta16g20100/Nta02g03360/Nta12g32700/Nta21g14970/Nta11g29120/Nta02g15910/Nta01g00770/Nta20g08870/Nta05g08650/Nta06g04390/Nta16g10930/Nta15g11400	13	12
GO:0071555	cell wall organization	20/539	396/23701	0.000815958	0.00543299	0.00392885	Nta21g13060/Nta11g27090/Nta17g12720/Nta04g09840/Nta18g11830/Nta10g07170/Nta08g13830/Nta17g17640/Nta07g16370/Nta11g05480/Nta04g10010/Nta09g09350/Nta03g32100/Nta03g10060/Nta10g00230/Nta09g00560/Nta07g16360/Nta18g16000/Nta12g12840/Nta04g18770	20	12
GO:0019852	L-ascorbic acid metabolic process	6/539	49/23701	0.000820678	0.00543749	0.0039321	Nta02g21480/Nta20g10890/Nta10g23590/Nta12g12840/Nta23g24050/Nta02g00940	6	12
GO:0071470	cellular response to osmotic stress	9/539	110/23701	0.000925363	0.00610105	0.00441195	Nta15g23490/Nta16g20100/Nta02g03360/Nta12g32700/Nta17g15790/Nta01g25590/Nta18g14250/Nta19g20980/Nta20g18270	9	12
GO:0030203	glycosaminoglycan metabolic process	4/539	20/23701	0.000959206	0.00629333	0.004551	Nta04g10010/Nta03g32100/Nta03g10060/Nta04g18770	4	12
GO:0051606	detection of stimulus	12/539	182/23701	0.000980231	0.00640005	0.00462817	Nta21g13370/Nta17g21760/Nta23g15310/Nta16g16730/Nta18g07460/Nta20g02260/Nta07g04660/Nta00g17020/Nta19g00030/Nta15g18730/Nta05g24220/Nta06g29910	12	12
GO:0034284	response to monosaccharide	12/539	183/23701	0.00102792	0.006679	0.00482989	Nta02g15910/Nta04g09450/Nta01g00770/Nta13g14470/Nta20g08870/Nta05g08650/Nta03g09640/Nta06g04390/Nta17g24140/Nta14g13100/Nta07g04660/Nta24g16700	12	12
GO:0007019	microtubule depolymerization	4/539	21/23701	0.00116376	0.0074536	0.00539004	Nta15g23490/Nta16g20100/Nta02g03360/Nta12g32700	4	12
GO:0035864	response to potassium ion	4/539	21/23701	0.00116376	0.0074536	0.00539004	Nta15g23490/Nta16g20100/Nta02g03360/Nta12g32700	4	12
GO:1990641	response to iron ion starvation	4/539	21/23701	0.00116376	0.0074536	0.00539004	Nta11g27220/Nta18g19290/Nta17g20980/Nta21g13220	4	12
GO:0071322	cellular response to carbohydrate stimulus	12/539	186/23701	0.0011827	0.00749862	0.00542259	Nta15g23490/Nta16g20100/Nta02g03360/Nta12g32700/Nta02g15910/Nta01g00770/Nta01g25590/Nta20g08870/Nta05g08650/Nta12g35930/Nta06g04390/Nta07g04660	12	12
GO:0045926	negative regulation of growth	10/539	137/23701	0.00118643	0.00749862	0.00542259	Nta15g23490/Nta16g20100/Nta02g03360/Nta12g32700/Nta17g07630/Nta18g06400/Nta01g13910/Nta02g26440/Nta10g10880/Nta09g13380	10	12
GO:0097164	ammonium ion metabolic process	8/539	92/23701	0.00118751	0.00749862	0.00542259	Nta01g01830/Nta03g31360/Nta02g14920/Nta07g25850/Nta14g07220/Nta07g16380/Nta13g07380/Nta07g13130	8	12
GO:0009932	cell tip growth	17/539	322/23701	0.00121942	0.0076641	0.00554227	Nta17g12720/Nta17g01910/Nta23g16880/Nta18g11830/Nta23g19540/Nta06g06120/Nta05g04000/Nta18g01850/Nta17g22910/Nta16g04980/Nta20g06830/Nta15g05050/Nta18g21290/Nta18g22390/Nta17g23740/Nta22g09200/Nta01g23680	17	12
GO:0006063	uronic acid metabolic process	3/539	10/23701	0.00124579	0.00772051	0.00558306	Nta14g21160/Nta13g22600/Nta00g16200	3	12
GO:0019586	galacturonate metabolic process	3/539	10/23701	0.00124579	0.00772051	0.00558306	Nta14g21160/Nta13g22600/Nta00g16200	3	12
GO:0006595	polyamine metabolic process	6/539	53/23701	0.00124816	0.00772051	0.00558306	Nta01g01830/Nta03g31360/Nta02g14920/Nta07g25850/Nta14g07220/Nta13g07380	6	12
GO:0005978	glycogen biosynthetic process	5/539	36/23701	0.00125709	0.00772051	0.00558306	Nta11g10210/Nta16g16730/Nta18g07460/Nta15g05480/Nta15g18730	5	12
GO:0043242	negative regulation of protein-containing complex disassembly	5/539	36/23701	0.00125709	0.00772051	0.00558306	Nta02g15910/Nta01g00770/Nta20g08870/Nta05g08650/Nta06g04390	5	12
GO:0009119	ribonucleoside metabolic process	8/539	94/23701	0.00136533	0.0083471	0.00603617	Nta18g00020/Nta23g19460/Nta17g02220/Nta20g06780/Nta21g08730/Nta22g17370/Nta18g02120/Nta09g26510	8	12
GO:0051554	flavonol metabolic process	4/539	22/23701	0.00139701	0.00846389	0.00612063	Nta05g17020/Nta06g15190/Nta16g04020/Nta15g03880	4	12
GO:0051555	flavonol biosynthetic process	4/539	22/23701	0.00139701	0.00846389	0.00612063	Nta05g17020/Nta06g15190/Nta16g04020/Nta15g03880	4	12
GO:0006066	alcohol metabolic process	15/539	273/23701	0.00157035	0.00947142	0.00684922	Nta14g00090/Nta13g00060/Nta16g23520/Nta11g27220/Nta07g02810/Nta18g19290/Nta18g22390/Nta17g20980/Nta17g23740/Nta14g19390/Nta21g13220/Nta24g03500/Nta20g08680/Nta07g13130/Nta23g21370	15	12
GO:0009612	response to mechanical stimulus	6/539	56/23701	0.00166705	0.00996524	0.00720633	Nta17g17640/Nta20g10890/Nta18g16000/Nta23g24050/Nta07g04660/Nta02g00940	6	12
GO:1901336	lactone biosynthetic process	6/539	56/23701	0.00166705	0.00996524	0.00720633	Nta02g21480/Nta20g10890/Nta10g23590/Nta12g12840/Nta23g24050/Nta02g00940	6	12
GO:0009652	thigmotropism	3/539	11/23701	0.00168414	0.00997871	0.00721606	Nta20g10890/Nta23g24050/Nta02g00940	3	12
GO:0072489	methylammonium transmembrane transport	3/539	11/23701	0.00168414	0.00997871	0.00721606	Nta05g26750/Nta11g01550/Nta06g27710	3	12
GO:0008202	steroid metabolic process	12/539	195/23701	0.00176703	0.0104239	0.00753801	Nta12g15950/Nta08g17820/Nta17g22910/Nta12g22120/Nta03g20840/Nta02g12470/Nta13g11980/Nta04g29570/Nta07g20280/Nta18g21290/Nta24g03500/Nta14g10830	12	12
GO:0042593	glucose homeostasis	6/539	57/23701	0.00182799	0.0107364	0.00776402	Nta02g15910/Nta01g00770/Nta20g08870/Nta05g08650/Nta06g04390/Nta07g04660	6	12
GO:0009566	fertilization	7/539	77/23701	0.00184293	0.0107771	0.00779344	Nta07g08630/Nta08g06910/Nta18g10910/Nta22g09200/Nta01g23680/Nta01g14760/Nta20g03670	7	12
GO:0032956	regulation of actin cytoskeleton organization	9/539	122/23701	0.00191477	0.0111488	0.00806218	Nta21g14970/Nta11g29120/Nta02g15910/Nta01g00770/Nta20g08870/Nta05g08650/Nta06g04390/Nta16g10930/Nta15g11400	9	12
GO:0045229	external encapsulating structure organization	22/539	487/23701	0.00192551	0.011163	0.00807247	Nta21g13060/Nta11g27090/Nta17g12720/Nta04g09840/Nta18g11830/Nta10g07170/Nta08g13830/Nta17g17640/Nta07g16370/Nta11g05480/Nta04g10010/Nta09g09350/Nta03g32100/Nta03g10060/Nta10g00230/Nta09g00560/Nta07g16360/Nta03g28400/Nta18g16000/Nta12g12840/Nta04g22450/Nta04g18770	22	12
GO:0051552	flavone metabolic process	4/539	24/23701	0.00195771	0.0112527	0.00813732	Nta05g17020/Nta06g15190/Nta16g04020/Nta15g03880	4	12
GO:0051553	flavone biosynthetic process	4/539	24/23701	0.00195771	0.0112527	0.00813732	Nta05g17020/Nta06g15190/Nta16g04020/Nta15g03880	4	12
GO:1901334	lactone metabolic process	6/539	58/23701	0.00200043	0.0114493	0.0082795	Nta02g21480/Nta20g10890/Nta10g23590/Nta12g12840/Nta23g24050/Nta02g00940	6	12
GO:0009116	nucleoside metabolic process	8/539	101/23701	0.00216017	0.0123111	0.00890276	Nta18g00020/Nta23g19460/Nta17g02220/Nta20g06780/Nta21g08730/Nta22g17370/Nta18g02120/Nta09g26510	8	12
GO:0006121	mitochondrial electron transport, succinate to ubiquinone	3/539	12/23701	0.00220777	0.0124767	0.00902247	Nta01g08920/Nta04g16120/Nta04g32560	3	12
GO:2000010	positive regulation of protein localization to cell surface	3/539	12/23701	0.00220777	0.0124767	0.00902247	Nta14g20100/Nta13g21590/Nta11g31570	3	12
GO:0042594	response to starvation	18/539	371/23701	0.00226119	0.0127251	0.00920212	Nta15g23490/Nta16g20100/Nta02g03360/Nta12g32700/Nta21g10780/Nta01g22650/Nta04g06290/Nta11g27220/Nta15g27430/Nta10g00230/Nta09g00560/Nta05g03970/Nta08g01010/Nta06g06140/Nta18g19290/Nta17g20980/Nta04g20740/Nta21g13220	18	12
GO:0001887	selenium compound metabolic process	3/539	13/23701	0.00282191	0.0156192	0.011295	Nta04g18360/Nta01g22650/Nta03g32480	3	12
GO:0009590	detection of gravity	3/539	13/23701	0.00282191	0.0156192	0.011295	Nta16g16730/Nta18g07460/Nta15g18730	3	12
GO:0015837	amine transport	3/539	13/23701	0.00282191	0.0156192	0.011295	Nta05g26750/Nta11g01550/Nta06g27710	3	12
GO:0015843	methylammonium transport	3/539	13/23701	0.00282191	0.0156192	0.011295	Nta05g26750/Nta11g01550/Nta06g27710	3	12
GO:0048868	pollen tube development	17/539	350/23701	0.00292339	0.0161146	0.0116532	Nta17g01910/Nta23g16880/Nta23g19540/Nta06g06120/Nta05g04000/Nta18g01850/Nta10g07170/Nta17g22910/Nta09g09350/Nta20g06830/Nta18g21290/Nta18g22390/Nta17g23740/Nta18g10910/Nta22g09200/Nta01g23680/Nta01g14760	17	12
GO:0051129	negative regulation of cellular component organization	13/539	237/23701	0.00318656	0.0174935	0.0126504	Nta15g23490/Nta16g20100/Nta02g03360/Nta12g32700/Nta21g14970/Nta11g29120/Nta02g15910/Nta01g00770/Nta20g08870/Nta05g08650/Nta06g04390/Nta16g10930/Nta15g11400	13	12
GO:0048588	developmental cell growth	18/539	384/23701	0.00325927	0.01782	0.0128865	Nta17g01910/Nta23g16880/Nta23g19540/Nta06g06120/Nta05g04000/Nta10g11850/Nta18g01850/Nta17g22910/Nta20g06830/Nta09g15360/Nta18g21290/Nta10g05880/Nta06g23140/Nta18g22390/Nta09g07680/Nta17g23740/Nta22g09200/Nta01g23680	18	12
GO:2000008	regulation of protein localization to cell surface	3/539	14/23701	0.00353129	0.0192291	0.0139055	Nta14g20100/Nta13g21590/Nta11g31570	3	12
GO:0032970	regulation of actin filament-based process	9/539	134/23701	0.00361047	0.019581	0.0141599	Nta21g14970/Nta11g29120/Nta02g15910/Nta01g00770/Nta20g08870/Nta05g08650/Nta06g04390/Nta16g10930/Nta15g11400	9	12
GO:0098657	import into cell	12/539	213/23701	0.0036481	0.0197056	0.01425	Nta01g02100/Nta02g14710/Nta03g27830/Nta16g08550/Nta09g24750/Nta21g02560/Nta04g15940/Nta06g08530/Nta22g02380/Nta04g22890/Nta10g11820/Nta10g20980	12	12
GO:0010118	stomatal movement	16/539	329/23701	0.00378222	0.0203484	0.0147148	Nta15g23490/Nta16g20100/Nta02g03360/Nta12g32700/Nta19g16720/Nta17g07630/Nta13g16670/Nta18g06400/Nta14g15870/Nta01g02650/Nta09g24750/Nta02g14110/Nta06g08530/Nta20g21890/Nta10g11820/Nta10g20980	16	12
GO:0022411	cellular component disassembly	11/539	188/23701	0.00397136	0.0212808	0.0153891	Nta15g23490/Nta16g20100/Nta02g03360/Nta12g32700/Nta02g15910/Nta01g00770/Nta20g08870/Nta05g08650/Nta03g02930/Nta06g04390/Nta04g03180	11	12
GO:0010469	regulation of signaling receptor activity	3/539	15/23701	0.00434018	0.0230733	0.0166854	Nta22g11880/Nta01g13910/Nta02g26440	3	12
GO:0015840	urea transport	3/539	15/23701	0.00434018	0.0230733	0.0166854	Nta15g12110/Nta12g15390/Nta16g11610	3	12
GO:0033500	carbohydrate homeostasis	6/539	68/23701	0.00447333	0.0236875	0.0171295	Nta02g15910/Nta01g00770/Nta20g08870/Nta05g08650/Nta06g04390/Nta07g04660	6	12
GO:0071219	cellular response to molecule of bacterial origin	4/539	30/23701	0.00453462	0.0239179	0.0172961	Nta15g23490/Nta16g20100/Nta02g03360/Nta12g32700	4	12
GO:0000281	mitotic cytokinesis	11/539	192/23701	0.00464942	0.0244276	0.0176647	Nta24g15960/Nta16g08860/Nta18g09890/Nta02g35030/Nta08g13660/Nta10g07170/Nta15g09450/Nta07g16140/Nta09g09350/Nta12g21870/Nta19g07100	11	12
GO:0009069	serine family amino acid metabolic process	6/539	70/23701	0.00515941	0.0270016	0.0195261	Nta16g10340/Nta22g17370/Nta15g10740/Nta22g09200/Nta09g26510/Nta01g23680	6	12
GO:0070861	regulation of protein exit from endoplasmic reticulum	3/539	16/23701	0.00525238	0.027171	0.0196486	Nta14g20100/Nta13g21590/Nta11g31570	3	12
GO:0070863	positive regulation of protein exit from endoplasmic reticulum	3/539	16/23701	0.00525238	0.027171	0.0196486	Nta14g20100/Nta13g21590/Nta11g31570	3	12
GO:2000082	regulation of L-ascorbic acid biosynthetic process	3/539	16/23701	0.00525238	0.027171	0.0196486	Nta20g10890/Nta23g24050/Nta02g00940	3	12
GO:0000096	sulfur amino acid metabolic process	7/539	94/23701	0.00564759	0.0291035	0.0210461	Nta04g18360/Nta22g17370/Nta03g32480/Nta22g09970/Nta22g09200/Nta09g26510/Nta01g23680	7	12
GO:0006108	malate metabolic process	4/539	32/23701	0.00574151	0.0293625	0.0212334	Nta11g12670/Nta01g29520/Nta01g07990/Nta00g11420	4	12
GO:0046794	transport of virus	4/539	32/23701	0.00574151	0.0293625	0.0212334	Nta15g23490/Nta16g20100/Nta02g03360/Nta12g32700	4	12
GO:0030036	actin cytoskeleton organization	12/539	226/23701	0.00581964	0.0296234	0.021422	Nta21g14970/Nta11g29120/Nta02g15910/Nta01g00770/Nta20g08870/Nta05g08650/Nta03g02930/Nta06g04390/Nta04g03180/Nta16g10930/Nta06g07560/Nta15g11400	12	12
GO:0072330	monocarboxylic acid biosynthetic process	20/539	470/23701	0.00583658	0.0296234	0.021422	Nta16g23520/Nta02g28070/Nta06g18270/Nta01g15570/Nta19g23840/Nta20g04780/Nta13g14470/Nta20g21310/Nta07g05520/Nta07g02810/Nta23g16590/Nta13g15900/Nta14g21160/Nta14g13100/Nta13g22600/Nta01g21230/Nta08g03660/Nta12g17870/Nta00g16200/Nta05g20200	20	12
GO:0002237	response to molecule of bacterial origin	8/539	119/23701	0.0058934	0.0297603	0.0215211	Nta15g23490/Nta16g20100/Nta02g03360/Nta12g32700/Nta05g30490/Nta13g14470/Nta14g13100/Nta06g24210	8	12
GO:0006555	methionine metabolic process	5/539	51/23701	0.00592994	0.0297603	0.0215211	Nta04g18360/Nta22g17370/Nta03g32480/Nta22g09970/Nta09g26510	5	12
GO:0052546	cell wall pectin metabolic process	5/539	51/23701	0.00592994	0.0297603	0.0215211	Nta11g05480/Nta04g10010/Nta03g32100/Nta03g10060/Nta04g18770	5	12
GO:0000226	microtubule cytoskeleton organization	14/539	286/23701	0.00616283	0.0308141	0.0222831	Nta15g23490/Nta16g20100/Nta02g03360/Nta12g32700/Nta24g15960/Nta08g13660/Nta10g07170/Nta07g16140/Nta09g09350/Nta19g07100/Nta19g20980/Nta20g18270/Nta12g16580/Nta02g28660	14	12
GO:0006897	endocytosis	11/539	201/23701	0.00651153	0.032437	0.0234567	Nta01g02100/Nta02g14710/Nta03g27830/Nta16g08550/Nta09g24750/Nta21g02560/Nta06g08530/Nta22g02380/Nta04g22890/Nta10g11820/Nta10g20980	11	12
GO:0042133	neurotransmitter metabolic process	5/539	53/23701	0.00698166	0.0346507	0.0250575	Nta16g10340/Nta18g22390/Nta17g23740/Nta15g10740/Nta07g15410	5	12
GO:0009860	pollen tube growth	13/539	261/23701	0.00708201	0.0350195	0.0253242	Nta17g01910/Nta23g16880/Nta23g19540/Nta06g06120/Nta05g04000/Nta18g01850/Nta17g22910/Nta20g06830/Nta18g21290/Nta18g22390/Nta17g23740/Nta22g09200/Nta01g23680	13	12
GO:0072488	ammonium transmembrane transport	4/539	34/23701	0.00714532	0.0352031	0.025457	Nta05g26750/Nta11g01550/Nta06g27710/Nta23g20580	4	12
GO:0006107	oxaloacetate metabolic process	3/539	18/23701	0.00739997	0.0360614	0.0260777	Nta11g12670/Nta01g29520/Nta00g11420	3	12
GO:0006613	cotranslational protein targeting to membrane	3/539	18/23701	0.00739997	0.0360614	0.0260777	Nta15g20300/Nta16g18410/Nta02g15480	3	12
GO:0010215	cellulose microfibril organization	3/539	18/23701	0.00739997	0.0360614	0.0260777	Nta04g09840/Nta10g07170/Nta09g09350	3	12
GO:0009064	glutamine family amino acid metabolic process	7/539	99/23701	0.00746047	0.0360947	0.0261018	Nta06g07230/Nta01g25110/Nta17g18670/Nta13g15850/Nta18g22390/Nta17g23740/Nta03g31350	7	12
GO:0051651	maintenance of location in cell	7/539	99/23701	0.00746047	0.0360947	0.0261018	Nta21g14970/Nta11g29120/Nta01g02100/Nta02g14710/Nta07g04660/Nta16g10930/Nta15g11400	7	12
GO:0061640	cytoskeleton-dependent cytokinesis	11/539	205/23701	0.00750681	0.0361888	0.0261698	Nta24g15960/Nta16g08860/Nta18g09890/Nta02g35030/Nta08g13660/Nta10g07170/Nta15g09450/Nta07g16140/Nta09g09350/Nta12g21870/Nta19g07100	11	12
GO:0006084	acetyl-CoA metabolic process	4/539	35/23701	0.00792499	0.0380683	0.0275289	Nta02g28070/Nta01g15570/Nta19g00750/Nta24g21710	4	12
GO:1900057	positive regulation of leaf senescence	5/539	55/23701	0.00815714	0.0389055	0.0281344	Nta01g30480/Nta22g16040/Nta12g11990/Nta12g10460/Nta11g11150	5	12
GO:1905623	positive regulation of leaf development	5/539	55/23701	0.00815714	0.0389055	0.0281344	Nta01g30480/Nta22g16040/Nta12g11990/Nta12g10460/Nta11g11150	5	12
GO:0006534	cysteine metabolic process	4/539	36/23701	0.00875848	0.0412096	0.0298006	Nta22g17370/Nta22g09200/Nta09g26510/Nta01g23680	4	12
GO:0046785	microtubule polymerization	4/539	36/23701	0.00875848	0.0412096	0.0298006	Nta15g23490/Nta16g20100/Nta02g03360/Nta12g32700	4	12
GO:0009856	pollination	19/539	456/23701	0.00877809	0.0412096	0.0298006	Nta17g01910/Nta23g16880/Nta23g19540/Nta06g06120/Nta17g07630/Nta05g04000/Nta18g01850/Nta10g07170/Nta17g22910/Nta09g09350/Nta18g06400/Nta20g06830/Nta18g21290/Nta18g22390/Nta17g23740/Nta18g10910/Nta22g09200/Nta01g23680/Nta01g14760	19	12
GO:0044706	multi-multicellular organism process	19/539	456/23701	0.00877809	0.0412096	0.0298006	Nta17g01910/Nta23g16880/Nta23g19540/Nta06g06120/Nta17g07630/Nta05g04000/Nta18g01850/Nta10g07170/Nta17g22910/Nta09g09350/Nta18g06400/Nta20g06830/Nta18g21290/Nta18g22390/Nta17g23740/Nta18g10910/Nta22g09200/Nta01g23680/Nta01g14760	19	12
GO:0046688	response to copper ion	5/539	56/23701	0.00879342	0.0412096	0.0298006	Nta15g23490/Nta16g20100/Nta02g03360/Nta12g32700/Nta01g25590	5	12
GO:0033866	nucleoside bisphosphate biosynthetic process	4/539	37/23701	0.00964718	0.044743	0.0323557	Nta02g28070/Nta01g15570/Nta19g00750/Nta24g21710	4	12
GO:0034030	ribonucleoside bisphosphate biosynthetic process	4/539	37/23701	0.00964718	0.044743	0.0323557	Nta02g28070/Nta01g15570/Nta19g00750/Nta24g21710	4	12
GO:0034033	purine nucleoside bisphosphate biosynthetic process	4/539	37/23701	0.00964718	0.044743	0.0323557	Nta02g28070/Nta01g15570/Nta19g00750/Nta24g21710	4	12
GO:0009309	amine biosynthetic process	6/539	80/23701	0.00978927	0.045091	0.0326074	Nta01g01830/Nta03g31360/Nta02g14920/Nta07g25850/Nta14g07220/Nta13g07380	6	12
GO:0042401	biogenic amine biosynthetic process	6/539	80/23701	0.00978927	0.045091	0.0326074	Nta01g01830/Nta03g31360/Nta02g14920/Nta07g25850/Nta14g07220/Nta13g07380	6	12
GO:0019388	galactose catabolic process	3/539	20/23701	0.00999657	0.0455776	0.0329592	Nta16g16730/Nta18g07460/Nta15g18730	3	12
GO:0051775	response to redox state	3/539	20/23701	0.00999657	0.0455776	0.0329592	Nta06g18270/Nta12g17870/Nta05g20200	3	12
GO:0080029	cellular response to boron-containing substance levels	3/539	20/23701	0.00999657	0.0455776	0.0329592	Nta24g00030/Nta04g06290/Nta04g20740	3	12
GO:0006022	aminoglycan metabolic process	4/539	38/23701	0.0105924	0.0479691	0.0346887	Nta04g10010/Nta03g32100/Nta03g10060/Nta04g18770	4	12
GO:0031365	N-terminal protein amino acid modification	4/539	38/23701	0.0105924	0.0479691	0.0346887	Nta15g23490/Nta16g20100/Nta02g03360/Nta12g32700	4	12
GO:0019722	calcium-mediated signaling	7/539	106/23701	0.0106775	0.0481921	0.0348499	Nta22g11880/Nta20g10890/Nta01g13910/Nta02g26440/Nta23g24050/Nta07g04660/Nta02g00940	7	12
GO:0042044	fluid transport	14/138	118/23701	8.18613e-15	2.28802e-12	1.75786e-12	Nta05g07290/Nta06g27710/Nta06g07790/Nta11g10270/Nta05g26750/Nta03g03650/Nta14g05200/Nta11g15540/Nta20g08920/Nta12g15390/Nta15g02620/Nta16g02490/Nta12g14500/Nta04g03820	14	13
GO:0019755	one-carbon compound transport	5/138	28/23701	5.49052e-07	0.000102307	7.86011e-05	Nta06g27710/Nta11g10270/Nta05g26750/Nta11g15540/Nta12g15390	5	13
GO:0009698	phenylpropanoid metabolic process	10/138	301/23701	1.11049e-05	0.00155191	0.00119232	Nta03g29130/Nta06g15190/Nta18g02140/Nta05g17020/Nta12g04350/Nta20g06770/Nta13g19210/Nta17g02240/Nta13g16340/Nta14g15320	10	13
GO:0016598	protein arginylation	3/138	10/23701	2.24941e-05	0.00251484	0.00193212	Nta18g02140/Nta20g06770/Nta17g02240	3	13
GO:0072489	methylammonium transmembrane transport	3/138	11/23701	3.07974e-05	0.00286929	0.00220445	Nta06g27710/Nta11g10270/Nta05g26750	3	13
GO:0015837	amine transport	3/138	13/23701	5.2928e-05	0.00369835	0.0028414	Nta06g27710/Nta11g10270/Nta05g26750	3	13
GO:0015843	methylammonium transport	3/138	13/23701	5.2928e-05	0.00369835	0.0028414	Nta06g27710/Nta11g10270/Nta05g26750	3	13
GO:0016104	triterpenoid biosynthetic process	3/138	15/23701	8.34876e-05	0.00518551	0.00398397	Nta04g29570/Nta03g06250/Nta04g06700	3	13
GO:0009699	phenylpropanoid biosynthetic process	8/138	258/23701	0.00013885	0.00776169	0.00596322	Nta03g29130/Nta06g15190/Nta18g02140/Nta05g17020/Nta12g04350/Nta20g06770/Nta13g19210/Nta17g02240	8	13
GO:0006722	triterpenoid metabolic process	3/138	21/23701	0.000237874	0.0120291	0.00924184	Nta04g29570/Nta03g06250/Nta04g06700	3	13
GO:0006595	polyamine metabolic process	4/138	53/23701	0.000258228	0.0120291	0.00924184	Nta04g20030/Nta03g30900/Nta01g01830/Nta19g16900	4	13
GO:0000302	response to reactive oxygen species	10/138	465/23701	0.000405763	0.0174478	0.013405	Nta06g15190/Nta05g17020/Nta03g17140/Nta11g19430/Nta04g32130/Nta22g13460/Nta12g17870/Nta10g11580/Nta12g15160/Nta11g15770	10	13
GO:0051259	protein complex oligomerization	7/138	241/23701	0.000539938	0.021559	0.0165635	Nta05g07290/Nta06g07790/Nta15g17740/Nta01g22650/Nta16g14440/Nta22g10170/Nta17g24140	7	13
GO:0009864	induced systemic resistance, jasmonic acid mediated signaling pathway	3/138	31/23701	0.000770436	0.0287116	0.0220588	Nta03g17140/Nta04g32130/Nta11g26220	3	13
GO:0072488	ammonium transmembrane transport	3/138	34/23701	0.00101266	0.0353181	0.0271345	Nta06g27710/Nta11g10270/Nta05g26750	3	13
GO:0006090	pyruvate metabolic process	5/138	133/23701	0.00110177	0.0353181	0.0271345	Nta15g17740/Nta16g14440/Nta11g19430/Nta12g17870/Nta19g23840	5	13
GO:0046898	response to cycloheximide	3/138	37/23701	0.00129825	0.0353181	0.0271345	Nta18g02140/Nta20g06770/Nta17g02240	3	13
GO:0009988	cell-cell recognition	2/138	10/23701	0.00146893	0.0353181	0.0271345	Nta07g08630/Nta08g06910	2	13
GO:1900367	positive regulation of defense response to insect	2/138	10/23701	0.00146893	0.0353181	0.0271345	Nta03g17140/Nta04g32130	2	13
GO:0009408	response to heat	9/138	458/23701	0.00148175	0.0353181	0.0271345	Nta20g17700/Nta22g13300/Nta11g19430/Nta12g17870/Nta04g13000/Nta12g15160/Nta11g15770/Nta18g16000/Nta17g17640	9	13
GO:0060992	response to fungicide	3/138	39/23701	0.00151409	0.0353181	0.0271345	Nta18g02140/Nta20g06770/Nta17g02240	3	13
GO:0051865	protein autoubiquitination	4/138	85/23701	0.00154675	0.0353181	0.0271345	Nta23g07850/Nta24g07330/Nta02g34820/Nta12g21570	4	13
GO:0006094	gluconeogenesis	3/138	40/23701	0.00162992	0.0353181	0.0271345	Nta11g19430/Nta12g17870/Nta19g23840	3	13
GO:0006598	polyamine catabolic process	2/138	11/23701	0.00178851	0.0353181	0.0271345	Nta04g20030/Nta03g30900	2	13
GO:0008299	isoprenoid biosynthetic process	9/138	474/23701	0.00187234	0.0353181	0.0271345	Nta15g25990/Nta09g04120/Nta23g00940/Nta04g29570/Nta03g06250/Nta10g07880/Nta21g09250/Nta04g06700/Nta09g10270	9	13
GO:0009695	jasmonic acid biosynthetic process	3/138	42/23701	0.00187788	0.0353181	0.0271345	Nta03g17140/Nta04g32130/Nta13g15900	3	13
GO:1901654	response to ketone	3/138	43/23701	0.00201019	0.0353181	0.0271345	Nta18g02140/Nta20g06770/Nta17g02240	3	13
GO:0002215	defense response to nematode	2/138	12/23701	0.00213804	0.0353181	0.0271345	Nta22g10600/Nta12g20930	2	13
GO:0006878	intracellular copper ion homeostasis	2/138	12/23701	0.00213804	0.0353181	0.0271345	Nta10g04150/Nta09g05440	2	13
GO:0045026	plasma membrane fusion	2/138	12/23701	0.00213804	0.0353181	0.0271345	Nta07g08630/Nta08g06910	2	13
GO:0061936	fusion of sperm to egg plasma membrane involved in double fertilization forming a zygote and endosperm	2/138	12/23701	0.00213804	0.0353181	0.0271345	Nta07g08630/Nta08g06910	2	13
GO:0071918	urea transmembrane transport	2/138	12/23701	0.00213804	0.0353181	0.0271345	Nta11g15540/Nta12g15390	2	13
GO:0019319	hexose biosynthetic process	3/138	44/23701	0.00214815	0.0353181	0.0271345	Nta11g19430/Nta12g17870/Nta19g23840	3	13
GO:0042542	response to hydrogen peroxide	6/138	230/23701	0.00232096	0.0370691	0.0284798	Nta06g15190/Nta05g17020/Nta03g17140/Nta11g19430/Nta04g32130/Nta12g17870	6	13
GO:0001887	selenium compound metabolic process	2/138	13/23701	0.00251715	0.0390857	0.0300291	Nta01g22650/Nta22g10170	2	13
GO:0009240	isopentenyl diphosphate biosynthetic process	3/138	48/23701	0.00275826	0.0405755	0.0311737	Nta23g00940/Nta10g07880/Nta09g10270	3	13
GO:0046490	isopentenyl diphosphate metabolic process	3/138	48/23701	0.00275826	0.0405755	0.0311737	Nta23g00940/Nta10g07880/Nta09g10270	3	13
GO:0009310	amine catabolic process	2/138	15/23701	0.00336273	0.0450482	0.03461	Nta04g20030/Nta03g30900	2	13
GO:0015840	urea transport	2/138	15/23701	0.00336273	0.0450482	0.03461	Nta11g15540/Nta12g15390	2	13
GO:0042402	cellular biogenic amine catabolic process	2/138	15/23701	0.00336273	0.0450482	0.03461	Nta04g20030/Nta03g30900	2	13
GO:0009694	jasmonic acid metabolic process	3/138	52/23701	0.00346525	0.0450482	0.03461	Nta03g17140/Nta04g32130/Nta13g15900	3	13
GO:0015695	organic cation transport	3/138	52/23701	0.00346525	0.0450482	0.03461	Nta06g27710/Nta11g10270/Nta05g26750	3	13
GO:0009682	induced systemic resistance	3/138	53/23701	0.00365767	0.046469	0.0357016	Nta03g17140/Nta04g32130/Nta11g26220	3	13
GO:0016126	sterol biosynthetic process	3/138	54/23701	0.00385649	0.0479062	0.0368058	Nta04g29570/Nta03g06250/Nta04g06700	3	13
GO:0006576	biogenic amine metabolic process	4/138	111/23701	0.00407369	0.0495042	0.0380335	Nta04g20030/Nta03g30900/Nta01g01830/Nta19g16900	4	13
GO:0042273	ribosomal large subunit biogenesis	89/627	193/23701	2.50259e-88	1.14618e-85	9.86546e-86	Nta11g00440/Nta02g30880/Nta12g08710/Nta14g07080/Nta01g18460/Nta15g17810/Nta21g12060/Nta02g07010/Nta09g21540/Nta06g04060/Nta20g06920/Nta04g14020/Nta17g09500/Nta12g01310/Nta01g18910/Nta24g19290/Nta03g01620/Nta04g33610/Nta20g06230/Nta13g05890/Nta14g17670/Nta12g24760/Nta03g14530/Nta12g36570/Nta19g03310/Nta14g05190/Nta01g18340/Nta05g08290/Nta11g25940/Nta11g14630/Nta18g09090/Nta04g01330/Nta03g03660/Nta…	89	14
GO:0042255	ribosome assembly	86/627	181/23701	9.16833e-87	2.7994e-84	2.4095e-84	Nta16g22370/Nta02g30880/Nta13g11930/Nta06g22850/Nta01g18460/Nta07g04290/Nta21g12060/Nta09g21000/Nta10g17800/Nta05g32050/Nta02g05110/Nta14g10810/Nta20g06920/Nta17g09500/Nta12g30400/Nta03g01620/Nta04g33610/Nta20g06230/Nta02g26540/Nta13g05890/Nta08g02170/Nta11g20030/Nta12g18000/Nta17g00040/Nta04g27130/Nta09g05920/Nta14g05190/Nta01g18340/Nta04g11800/Nta01g14010/Nta20g05310/Nta11g25940/Nta05g19820/Nta…	86	14
GO:0022618	protein-RNA complex assembly	100/627	380/23701	5.77317e-71	1.32206e-68	1.13792e-68	Nta16g22370/Nta02g30880/Nta13g11930/Nta06g22850/Nta10g17180/Nta01g18460/Nta07g04290/Nta21g12060/Nta09g21000/Nta10g17800/Nta05g32050/Nta02g05110/Nta14g10810/Nta20g06920/Nta17g09500/Nta10g02740/Nta12g30400/Nta03g01620/Nta04g33610/Nta20g06230/Nta06g02100/Nta02g26540/Nta13g05890/Nta08g02170/Nta11g20030/Nta12g18000/Nta17g00040/Nta05g01850/Nta04g27130/Nta09g05920/Nta14g05190/Nta01g18340/Nta04g11800/Nta…	100	14
GO:0071826	protein-RNA complex organization	100/627	391/23701	1.21884e-69	2.23291e-67	1.92192e-67	Nta16g22370/Nta02g30880/Nta13g11930/Nta06g22850/Nta10g17180/Nta01g18460/Nta07g04290/Nta21g12060/Nta09g21000/Nta10g17800/Nta05g32050/Nta02g05110/Nta14g10810/Nta20g06920/Nta17g09500/Nta10g02740/Nta12g30400/Nta03g01620/Nta04g33610/Nta20g06230/Nta06g02100/Nta02g26540/Nta13g05890/Nta08g02170/Nta11g20030/Nta12g18000/Nta17g00040/Nta05g01850/Nta04g27130/Nta09g05920/Nta14g05190/Nta01g18340/Nta04g11800/Nta…	100	14
GO:0140694	non-membrane-bounded organelle assembly	86/627	290/23701	9.61437e-66	1.46779e-63	1.26336e-63	Nta16g22370/Nta02g30880/Nta13g11930/Nta06g22850/Nta01g18460/Nta07g04290/Nta21g12060/Nta09g21000/Nta10g17800/Nta05g32050/Nta02g05110/Nta14g10810/Nta20g06920/Nta17g09500/Nta12g30400/Nta03g01620/Nta04g33610/Nta20g06230/Nta02g26540/Nta13g05890/Nta08g02170/Nta11g20030/Nta12g18000/Nta17g00040/Nta04g27130/Nta09g05920/Nta14g05190/Nta01g18340/Nta04g11800/Nta01g14010/Nta20g05310/Nta11g25940/Nta05g19820/Nta…	86	14
GO:0006364	rRNA processing	91/627	365/23701	3.35336e-62	4.38812e-60	3.77695e-60	Nta11g00440/Nta12g08710/Nta14g07080/Nta19g16970/Nta02g24920/Nta24g10740/Nta12g03930/Nta07g11490/Nta02g08420/Nta15g17810/Nta10g08730/Nta08g09040/Nta02g05110/Nta05g14440/Nta01g26650/Nta09g21540/Nta11g03430/Nta06g04060/Nta09g10930/Nta01g18910/Nta24g19290/Nta22g12760/Nta03g12230/Nta12g30400/Nta23g07970/Nta04g11860/Nta08g02170/Nta11g20030/Nta12g18000/Nta12g23270/Nta14g17670/Nta17g00040/Nta12g36570/Nta…	91	14
GO:0042274	ribosomal small subunit biogenesis	65/627	160/23701	5.91001e-60	6.76696e-58	5.82447e-58	Nta16g22370/Nta13g11930/Nta06g22850/Nta19g16970/Nta02g24920/Nta12g03930/Nta02g08420/Nta07g04290/Nta09g21000/Nta10g17800/Nta05g32050/Nta02g05110/Nta14g10810/Nta01g26650/Nta11g03430/Nta22g12760/Nta12g30400/Nta23g07970/Nta02g26540/Nta08g02170/Nta11g20030/Nta12g18000/Nta12g23270/Nta17g00040/Nta05g27990/Nta04g27130/Nta09g05920/Nta06g26620/Nta08g07900/Nta04g11800/Nta11g06560/Nta01g14010/Nta20g14600/Nta…	65	14
GO:0016072	rRNA metabolic process	91/627	396/23701	7.82037e-59	7.9594e-57	6.85083e-57	Nta11g00440/Nta12g08710/Nta14g07080/Nta19g16970/Nta02g24920/Nta24g10740/Nta12g03930/Nta07g11490/Nta02g08420/Nta15g17810/Nta10g08730/Nta08g09040/Nta02g05110/Nta05g14440/Nta01g26650/Nta09g21540/Nta11g03430/Nta06g04060/Nta09g10930/Nta01g18910/Nta24g19290/Nta22g12760/Nta03g12230/Nta12g30400/Nta23g07970/Nta04g11860/Nta08g02170/Nta11g20030/Nta12g18000/Nta12g23270/Nta14g17670/Nta17g00040/Nta12g36570/Nta…	91	14
GO:0070925	organelle assembly	86/627	406/23701	1.88413e-52	1.72586e-50	1.48548e-50	Nta16g22370/Nta02g30880/Nta13g11930/Nta06g22850/Nta01g18460/Nta07g04290/Nta21g12060/Nta09g21000/Nta10g17800/Nta05g32050/Nta02g05110/Nta14g10810/Nta20g06920/Nta17g09500/Nta12g30400/Nta03g01620/Nta04g33610/Nta20g06230/Nta02g26540/Nta13g05890/Nta08g02170/Nta11g20030/Nta12g18000/Nta17g00040/Nta04g27130/Nta09g05920/Nta14g05190/Nta01g18340/Nta04g11800/Nta01g14010/Nta20g05310/Nta11g25940/Nta05g19820/Nta…	86	14
GO:0000027	ribosomal large subunit assembly	44/627	88/23701	7.74727e-46	6.45136e-44	5.55283e-44	Nta02g30880/Nta01g18460/Nta21g12060/Nta20g06920/Nta17g09500/Nta03g01620/Nta04g33610/Nta20g06230/Nta13g05890/Nta14g05190/Nta01g18340/Nta11g25940/Nta18g09090/Nta03g03660/Nta17g00940/Nta08g00180/Nta03g16530/Nta18g03330/Nta18g07870/Nta17g03450/Nta17g10840/Nta11g05000/Nta11g16090/Nta18g10340/Nta23g17720/Nta23g18950/Nta16g25950/Nta04g03830/Nta20g03730/Nta17g18740/Nta18g01070/Nta23g19650/Nta23g16610/Nta…	44	14
GO:0000462	maturation of SSU-rRNA from tricistronic rRNA transcript (SSU-rRNA, 5.8S rRNA, LSU-rRNA)	39/627	101/23701	2.97117e-35	2.26799e-33	1.95211e-33	Nta19g16970/Nta02g24920/Nta02g08420/Nta02g05110/Nta01g26650/Nta22g12760/Nta12g30400/Nta23g07970/Nta08g02170/Nta11g20030/Nta12g18000/Nta12g23270/Nta17g00040/Nta04g27130/Nta08g07900/Nta11g06560/Nta20g14600/Nta20g05310/Nta07g18500/Nta20g14580/Nta05g19820/Nta11g05300/Nta03g23550/Nta15g26130/Nta17g12680/Nta12g00870/Nta01g12190/Nta12g17980/Nta23g15940/Nta12g02000/Nta08g16280/Nta04g01980/Nta18g11780/Nta…	39	14
GO:0000028	ribosomal small subunit assembly	32/627	62/23701	3.25169e-34	2.29119e-32	1.97208e-32	Nta16g22370/Nta13g11930/Nta06g22850/Nta07g04290/Nta09g21000/Nta10g17800/Nta05g32050/Nta14g10810/Nta02g26540/Nta11g20030/Nta12g18000/Nta17g00040/Nta04g27130/Nta09g05920/Nta04g11800/Nta01g14010/Nta20g05310/Nta05g19820/Nta03g23550/Nta23g07920/Nta12g17980/Nta23g15940/Nta24g07720/Nta03g11980/Nta23g14060/Nta10g04610/Nta01g30400/Nta06g17940/Nta24g19610/Nta12g12000/Nta11g20020/Nta19g02930	32	14
GO:0000470	maturation of LSU-rRNA	32/627	64/23701	1.25797e-33	8.23072e-32	7.08436e-32	Nta11g00440/Nta12g08710/Nta14g07080/Nta15g17810/Nta09g21540/Nta06g04060/Nta24g19290/Nta14g17670/Nta12g36570/Nta19g03310/Nta05g08290/Nta11g14630/Nta14g03960/Nta13g07510/Nta13g19000/Nta07g03170/Nta16g14540/Nta19g11890/Nta16g23210/Nta13g04140/Nta02g00010/Nta24g12240/Nta12g13950/Nta10g18300/Nta04g03270/Nta06g01810/Nta05g01520/Nta10g01450/Nta09g02300/Nta03g03020/Nta12g04650/Nta11g02510	32	14
GO:0030490	maturation of SSU-rRNA	39/627	114/23701	7.3895e-33	4.51252e-31	3.88402e-31	Nta19g16970/Nta02g24920/Nta02g08420/Nta02g05110/Nta01g26650/Nta22g12760/Nta12g30400/Nta23g07970/Nta08g02170/Nta11g20030/Nta12g18000/Nta12g23270/Nta17g00040/Nta04g27130/Nta08g07900/Nta11g06560/Nta20g14600/Nta20g05310/Nta07g18500/Nta20g14580/Nta05g19820/Nta11g05300/Nta03g23550/Nta15g26130/Nta17g12680/Nta12g00870/Nta01g12190/Nta12g17980/Nta23g15940/Nta12g02000/Nta08g16280/Nta04g01980/Nta18g11780/Nta…	39	14
GO:0006334	nucleosome assembly	29/627	71/23701	2.28436e-27	1.30779e-25	1.12565e-25	Nta07g12900/Nta09g03440/Nta11g25520/Nta12g21390/Nta21g12040/Nta12g21360/Nta08g13340/Nta24g16030/Nta13g04370/Nta19g07200/Nta12g21400/Nta16g20930/Nta15g24480/Nta11g15680/Nta04g24450/Nta07g02960/Nta03g26350/Nta12g15300/Nta02g34660/Nta02g34590/Nta11g15440/Nta04g03140/Nta14g03510/Nta04g03150/Nta03g02860/Nta06g11250/Nta05g12530/Nta04g03320/Nta09g23420	29	14
GO:0071103	DNA conformation change	47/627	247/23701	1.00824e-26	5.43264e-25	4.67599e-25	Nta05g32280/Nta06g22660/Nta07g12900/Nta09g03440/Nta11g25520/Nta12g21390/Nta21g12040/Nta12g21360/Nta08g13340/Nta24g16030/Nta13g04370/Nta19g07200/Nta12g21400/Nta16g20930/Nta16g22310/Nta15g24480/Nta11g15680/Nta04g24450/Nta03g23750/Nta07g02960/Nta03g26350/Nta12g15300/Nta04g11420/Nta03g11760/Nta02g34660/Nta02g34590/Nta11g15440/Nta12g23890/Nta07g04330/Nta13g20910/Nta02g10800/Nta04g26910/Nta14g19340/Nta…	47	14
GO:0034728	nucleosome organization	33/627	105/23701	1.30818e-26	6.65718e-25	5.72998e-25	Nta07g12900/Nta09g03440/Nta11g25520/Nta12g21390/Nta21g12040/Nta12g21360/Nta08g13340/Nta24g16030/Nta13g04370/Nta19g07200/Nta12g21400/Nta16g20930/Nta15g24480/Nta11g15680/Nta04g24450/Nta07g02960/Nta03g26350/Nta12g15300/Nta02g34660/Nta02g34590/Nta11g15440/Nta01g26280/Nta04g03140/Nta22g12350/Nta14g03510/Nta04g03150/Nta03g02860/Nta06g11250/Nta05g12530/Nta04g03320/Nta11g11730/Nta12g11130/Nta09g23420	33	14
GO:0006458	'de novo' protein folding	27/627	69/23701	5.81556e-25	2.80371e-23	2.41322e-23	Nta10g16220/Nta09g19100/Nta02g02990/Nta22g13970/Nta14g04800/Nta18g22960/Nta23g10060/Nta12g33160/Nta01g28060/Nta17g24340/Nta24g10050/Nta14g05800/Nta13g05380/Nta11g08240/Nta09g25760/Nta02g33200/Nta10g21950/Nta12g22560/Nta12g07120/Nta02g32110/Nta13g06510/Nta02g12050/Nta01g21210/Nta11g21100/Nta01g20030/Nta21g07810/Nta05g28530	27	14
GO:0061077	chaperone-mediated protein folding	33/627	132/23701	4.55613e-23	2.08671e-21	1.79607e-21	Nta10g16220/Nta09g19100/Nta02g02990/Nta22g13970/Nta14g04800/Nta18g22960/Nta23g10060/Nta21g09280/Nta12g33160/Nta01g28060/Nta17g24340/Nta24g10050/Nta11g22540/Nta14g05800/Nta13g05380/Nta11g08240/Nta09g25760/Nta17g11890/Nta02g33200/Nta10g21950/Nta12g22560/Nta12g07120/Nta02g32110/Nta13g06510/Nta08g02360/Nta02g12050/Nta01g21210/Nta15g25950/Nta11g21100/Nta01g20030/Nta21g07810/Nta05g28530/Nta02g31810	33	14
GO:0006268	DNA unwinding involved in DNA replication	12/627	12/23701	1.0598e-19	4.62273e-18	3.97889e-18	Nta05g32280/Nta06g22660/Nta16g22310/Nta03g23750/Nta04g11420/Nta03g11760/Nta12g23890/Nta07g04330/Nta13g20910/Nta02g10800/Nta04g26910/Nta14g19340	12	14
GO:0000463	maturation of LSU-rRNA from tricistronic rRNA transcript (SSU-rRNA, 5.8S rRNA, LSU-rRNA)	18/627	38/23701	6.49744e-19	2.7053e-17	2.32851e-17	Nta15g17810/Nta09g21540/Nta14g17670/Nta14g03960/Nta13g19000/Nta07g03170/Nta16g14540/Nta19g11890/Nta16g23210/Nta13g04140/Nta24g12240/Nta10g18300/Nta04g03270/Nta10g01450/Nta09g02300/Nta03g03020/Nta12g04650/Nta11g02510	18	14
GO:0071824	protein-DNA complex organization	36/627	225/23701	3.76721e-18	1.50033e-16	1.29137e-16	Nta04g01390/Nta07g12900/Nta09g03440/Nta11g25520/Nta12g21390/Nta21g12040/Nta12g21360/Nta08g13340/Nta24g16030/Nta13g04370/Nta19g07200/Nta12g21400/Nta16g20930/Nta15g24480/Nta11g15680/Nta04g24450/Nta07g02960/Nta03g26350/Nta12g15300/Nta02g34660/Nta02g34590/Nta11g15440/Nta01g26280/Nta04g03140/Nta22g12350/Nta14g03510/Nta04g03150/Nta03g02860/Nta06g11250/Nta05g12530/Nta04g03320/Nta10g13850/Nta11g11730/Nta…	36	14
GO:0065004	protein-DNA complex assembly	32/627	191/23701	7.09183e-17	2.70672e-15	2.32973e-15	Nta04g01390/Nta07g12900/Nta09g03440/Nta11g25520/Nta12g21390/Nta21g12040/Nta12g21360/Nta08g13340/Nta24g16030/Nta13g04370/Nta19g07200/Nta12g21400/Nta16g20930/Nta15g24480/Nta11g15680/Nta04g24450/Nta07g02960/Nta03g26350/Nta12g15300/Nta02g34660/Nta02g34590/Nta11g15440/Nta04g03140/Nta14g03510/Nta04g03150/Nta03g02860/Nta06g11250/Nta05g12530/Nta04g03320/Nta10g13850/Nta09g23420/Nta17g25320	32	14
GO:0000461	endonucleolytic cleavage to generate mature 3'-end of SSU-rRNA from (SSU-rRNA, 5.8S rRNA, LSU-rRNA)	10/627	11/23701	1.68071e-15	6.15811e-14	5.30042e-14	Nta01g26650/Nta22g12760/Nta11g20030/Nta12g18000/Nta07g18500/Nta05g19820/Nta12g17980/Nta08g16280/Nta06g17940/Nta11g20020	10	14
GO:0006457	protein folding	33/627	234/23701	4.36771e-15	1.53878e-13	1.32446e-13	Nta10g16220/Nta09g19100/Nta02g02990/Nta22g13970/Nta14g04800/Nta18g22960/Nta23g10060/Nta21g09280/Nta12g33160/Nta01g28060/Nta17g24340/Nta24g10050/Nta11g22540/Nta14g05800/Nta13g05380/Nta11g08240/Nta09g25760/Nta17g11890/Nta02g33200/Nta10g21950/Nta12g22560/Nta12g07120/Nta02g32110/Nta13g06510/Nta08g02360/Nta02g12050/Nta01g21210/Nta15g25950/Nta11g21100/Nta01g20030/Nta21g07810/Nta05g28530/Nta02g31810	33	14
GO:0006338	chromatin remodeling	37/627	311/23701	2.32125e-14	7.87506e-13	6.77824e-13	Nta07g12900/Nta09g03440/Nta11g25520/Nta12g21390/Nta21g12040/Nta12g21360/Nta08g13340/Nta24g16030/Nta13g04370/Nta19g07200/Nta12g21400/Nta16g20930/Nta15g24480/Nta11g15680/Nta04g24450/Nta07g02960/Nta03g26350/Nta12g15300/Nta11g21110/Nta02g34660/Nta02g34590/Nta11g15440/Nta21g07790/Nta01g26280/Nta04g03140/Nta22g12350/Nta14g03510/Nta04g03150/Nta03g02860/Nta06g11250/Nta05g12530/Nta04g03320/Nta11g11730/Nta…	37	14
GO:0006413	translational initiation	22/627	109/23701	9.72437e-14	3.18126e-12	2.73818e-12	Nta10g12410/Nta12g12890/Nta09g15310/Nta24g13960/Nta11g13490/Nta10g05580/Nta19g09660/Nta23g12970/Nta04g03080/Nta07g21730/Nta03g02820/Nta20g03770/Nta17g03730/Nta03g31860/Nta20g00800/Nta10g11710/Nta22g14760/Nta18g03540/Nta01g28880/Nta03g02830/Nta11g31390/Nta06g02310	22	14
GO:0043628	regulatory ncRNA 3'-end processing	14/627	52/23701	4.98847e-11	1.57567e-09	1.35621e-09	Nta05g14440/Nta01g26650/Nta22g12760/Nta03g12230/Nta04g11860/Nta11g20030/Nta12g18000/Nta06g12860/Nta07g18500/Nta05g19820/Nta12g17980/Nta08g16280/Nta06g17940/Nta11g20020	14	14
GO:0000447	endonucleolytic cleavage in ITS1 to separate SSU-rRNA from 5.8S rRNA and LSU-rRNA from tricistronic rRNA transcript (SSU-rRNA, 5.8S rRNA, LSU-rRNA)	10/627	25/23701	3.57258e-10	1.09083e-08	9.38899e-09	Nta01g26650/Nta22g12760/Nta11g20030/Nta12g18000/Nta07g18500/Nta05g19820/Nta12g17980/Nta08g16280/Nta06g17940/Nta11g20020	10	14
GO:0031125	rRNA 3'-end processing	10/627	28/23701	1.33507e-09	3.94491e-08	3.39547e-08	Nta01g26650/Nta22g12760/Nta11g20030/Nta12g18000/Nta07g18500/Nta05g19820/Nta12g17980/Nta08g16280/Nta06g17940/Nta11g20020	10	14
GO:0009263	deoxyribonucleotide biosynthetic process	8/627	16/23701	2.44943e-09	7.0115e-08	6.03495e-08	Nta07g02210/Nta16g23880/Nta10g06210/Nta01g14390/Nta02g24980/Nta02g27000/Nta09g08050/Nta01g12250	8	14
GO:0000479	endonucleolytic cleavage of tricistronic rRNA transcript (SSU-rRNA, 5.8S rRNA, LSU-rRNA)	10/627	31/23701	4.20015e-09	1.16586e-07	1.00348e-07	Nta01g26650/Nta22g12760/Nta11g20030/Nta12g18000/Nta07g18500/Nta05g19820/Nta12g17980/Nta08g16280/Nta06g17940/Nta11g20020	10	14
GO:1902626	assembly of large subunit precursor of preribosome	7/627	12/23701	6.19096e-09	1.66792e-07	1.43561e-07	Nta20g06230/Nta17g00940/Nta23g18950/Nta18g01070/Nta23g16610/Nta20g04750/Nta20g00580	7	14
GO:0009200	deoxyribonucleoside triphosphate metabolic process	8/627	18/23701	7.94661e-09	2.07974e-07	1.79008e-07	Nta07g02210/Nta16g23880/Nta10g06210/Nta01g14390/Nta02g24980/Nta02g27000/Nta09g08050/Nta01g12250	8	14
GO:0009955	adaxial/abaxial pattern specification	16/627	102/23701	1.09776e-08	2.79318e-07	2.40415e-07	Nta11g13480/Nta14g07080/Nta17g09500/Nta03g01620/Nta12g12830/Nta12g36570/Nta11g14630/Nta18g09090/Nta13g07510/Nta23g06420/Nta11g05000/Nta02g00010/Nta12g13950/Nta19g02850/Nta24g06290/Nta12g02330	16	14
GO:0009262	deoxyribonucleotide metabolic process	8/627	19/23701	1.3408e-08	3.3194e-07	2.85708e-07	Nta07g02210/Nta16g23880/Nta10g06210/Nta01g14390/Nta02g24980/Nta02g27000/Nta09g08050/Nta01g12250	8	14
GO:0045730	respiratory burst	6/627	10/23701	6.4215e-08	1.50823e-06	1.29817e-06	Nta05g28450/Nta06g26220/Nta11g03340/Nta24g18830/Nta12g03990/Nta19g03760	6	14
GO:0097064	ncRNA export from nucleus	6/627	10/23701	6.4215e-08	1.50823e-06	1.29817e-06	Nta11g20030/Nta12g18000/Nta05g19820/Nta12g17980/Nta06g17940/Nta11g20020	6	14
GO:0051085	chaperone cofactor-dependent protein refolding	8/627	23/23701	7.92028e-08	1.81374e-06	1.56113e-06	Nta10g16220/Nta09g19100/Nta02g02990/Nta18g22960/Nta12g33160/Nta17g24340/Nta02g33200/Nta01g21210	8	14
GO:0000466	maturation of 5.8S rRNA from tricistronic rRNA transcript (SSU-rRNA, 5.8S rRNA, LSU-rRNA)	10/627	41/23701	8.36368e-08	1.86857e-06	1.60832e-06	Nta01g26650/Nta22g12760/Nta11g20030/Nta12g18000/Nta07g18500/Nta05g19820/Nta12g17980/Nta08g16280/Nta06g17940/Nta11g20020	10	14
GO:0006414	translational elongation	9/627	33/23701	1.31018e-07	2.85745e-06	2.45947e-06	Nta04g03620/Nta04g03540/Nta04g03600/Nta13g05140/Nta14g04610/Nta06g01710/Nta05g01330/Nta06g01720/Nta04g03550	9	14
GO:0051084	'de novo' post-translational protein folding	8/627	25/23701	1.66725e-07	3.55162e-06	3.05696e-06	Nta10g16220/Nta09g19100/Nta02g02990/Nta18g22960/Nta12g33160/Nta17g24340/Nta02g33200/Nta01g21210	8	14
GO:0051131	chaperone-mediated protein complex assembly	7/627	19/23701	3.35073e-07	6.9756e-06	6.00405e-06	Nta21g09280/Nta11g22540/Nta17g11890/Nta08g02360/Nta15g25950/Nta15g04900/Nta16g04880	7	14
GO:0031123	RNA 3'-end processing	16/627	133/23701	4.85951e-07	9.89181e-06	8.51409e-06	Nta05g14440/Nta01g26650/Nta22g12760/Nta03g12230/Nta04g11860/Nta11g20030/Nta12g18000/Nta06g12860/Nta07g18500/Nta05g19820/Nta12g17980/Nta08g16280/Nta06g17940/Nta11g20020/Nta22g14750/Nta01g28950	16	14
GO:0000460	maturation of 5.8S rRNA	10/627	56/23701	1.85894e-06	3.70171e-05	3.18614e-05	Nta01g26650/Nta22g12760/Nta11g20030/Nta12g18000/Nta07g18500/Nta05g19820/Nta12g17980/Nta08g16280/Nta06g17940/Nta11g20020	10	14
GO:0071493	cellular response to UV-B	6/627	16/23701	2.13753e-06	4.16591e-05	3.58569e-05	Nta18g07870/Nta04g02030/Nta03g01740/Nta17g09110/Nta12g02540/Nta11g04820	6	14
GO:0045814	negative regulation of gene expression, epigenetic	19/627	206/23701	2.62116e-06	4.9941e-05	4.29853e-05	Nta09g03440/Nta01g22930/Nta01g13890/Nta02g26420/Nta04g03190/Nta22g00510/Nta11g21110/Nta22g10030/Nta21g00380/Nta21g07790/Nta18g13050/Nta17g14210/Nta13g02710/Nta21g10350/Nta14g03580/Nta11g06380/Nta12g25830/Nta12g35680/Nta02g00880	19	14
GO:0032508	DNA duplex unwinding	14/627	117/23701	2.67152e-06	4.9941e-05	4.29853e-05	Nta05g32280/Nta06g22660/Nta16g22310/Nta03g23750/Nta04g11420/Nta03g11760/Nta12g23890/Nta07g04330/Nta13g20910/Nta02g10800/Nta04g26910/Nta14g19340/Nta01g01230/Nta23g21850	14	14
GO:0032392	DNA geometric change	14/627	121/23701	3.99182e-06	7.31301e-05	6.29446e-05	Nta05g32280/Nta06g22660/Nta16g22310/Nta03g23750/Nta04g11420/Nta03g11760/Nta12g23890/Nta07g04330/Nta13g20910/Nta02g10800/Nta04g26910/Nta14g19340/Nta01g01230/Nta23g21850	14	14
GO:0006260	DNA replication	22/627	281/23701	6.52889e-06	0.000117264	0.000100932	Nta04g15620/Nta05g32280/Nta07g02210/Nta16g23880/Nta06g22660/Nta03g35330/Nta10g06210/Nta19g19090/Nta09g08050/Nta16g22310/Nta03g23750/Nta04g11420/Nta03g11760/Nta13g16240/Nta12g23890/Nta07g04330/Nta13g20910/Nta02g10800/Nta04g26910/Nta14g19340/Nta04g13210/Nta12g36640	22	14
GO:0031118	rRNA pseudouridine synthesis	6/627	21/23701	1.29371e-05	0.000227891	0.000196151	Nta24g10740/Nta24g19290/Nta03g12230/Nta04g11860/Nta19g03310/Nta23g10850	6	14
GO:0000154	rRNA modification	10/627	72/23701	1.91525e-05	0.000331014	0.000284911	Nta24g10740/Nta10g08730/Nta05g14440/Nta09g10930/Nta24g19290/Nta03g12230/Nta04g11860/Nta06g12860/Nta19g03310/Nta23g10850	10	14
GO:0002183	cytoplasmic translational initiation	6/627	27/23701	6.16465e-05	0.00104571	0.000900063	Nta20g03770/Nta17g03730/Nta03g31860/Nta10g11710/Nta18g03540/Nta06g02310	6	14
GO:0071277	cellular response to calcium ion	5/627	18/23701	8.20767e-05	0.00136695	0.00117656	Nta21g09280/Nta11g22540/Nta17g11890/Nta08g02360/Nta15g25950	5	14
GO:0009219	pyrimidine deoxyribonucleotide metabolic process	4/627	10/23701	8.97224e-05	0.00144185	0.00124103	Nta01g14390/Nta02g24980/Nta02g27000/Nta01g12250	4	14
GO:0045041	protein import into mitochondrial intermembrane space	4/627	10/23701	8.97224e-05	0.00144185	0.00124103	Nta22g13970/Nta01g28060/Nta09g25760/Nta10g21950	4	14
GO:0006405	RNA export from nucleus	13/627	141/23701	9.8236e-05	0.00155145	0.00133537	Nta11g20030/Nta12g18000/Nta05g19820/Nta12g17980/Nta06g17940/Nta11g29880/Nta21g15690/Nta16g11750/Nta11g20020/Nta12g06840/Nta03g02020/Nta15g12340/Nta23g16900	13	14
GO:0006986	response to unfolded protein	8/627	56/23701	0.000106392	0.00165178	0.00142172	Nta10g16220/Nta09g19100/Nta18g22960/Nta17g24340/Nta02g33200/Nta01g21210/Nta15g04900/Nta16g04880	8	14
GO:0050657	nucleic acid transport	13/627	143/23701	0.000113376	0.00167503	0.00144174	Nta11g20030/Nta12g18000/Nta05g19820/Nta12g17980/Nta06g17940/Nta11g29880/Nta21g15690/Nta16g11750/Nta11g20020/Nta12g06840/Nta03g02020/Nta15g12340/Nta23g16900	13	14
GO:0050658	RNA transport	13/627	143/23701	0.000113376	0.00167503	0.00144174	Nta11g20030/Nta12g18000/Nta05g19820/Nta12g17980/Nta06g17940/Nta11g29880/Nta21g15690/Nta16g11750/Nta11g20020/Nta12g06840/Nta03g02020/Nta15g12340/Nta23g16900	13	14
GO:0051236	establishment of RNA localization	13/627	143/23701	0.000113376	0.00167503	0.00144174	Nta11g20030/Nta12g18000/Nta05g19820/Nta12g17980/Nta06g17940/Nta11g29880/Nta21g15690/Nta16g11750/Nta11g20020/Nta12g06840/Nta03g02020/Nta15g12340/Nta23g16900	13	14
GO:0009265	2'-deoxyribonucleotide biosynthetic process	4/627	11/23701	0.000138042	0.00197573	0.00170056	Nta01g14390/Nta02g24980/Nta02g27000/Nta01g12250	4	14
GO:0046385	deoxyribose phosphate biosynthetic process	4/627	11/23701	0.000138042	0.00197573	0.00170056	Nta01g14390/Nta02g24980/Nta02g27000/Nta01g12250	4	14
GO:0071166	ribonucleoprotein complex localization	12/627	127/23701	0.000142924	0.00201413	0.0017336	Nta11g20030/Nta12g18000/Nta05g19820/Nta12g17980/Nta06g17940/Nta11g29880/Nta21g15690/Nta16g11750/Nta11g20020/Nta12g06840/Nta15g12340/Nta23g16900	12	14
GO:0001522	pseudouridine synthesis	6/627	33/23701	0.00020157	0.00273096	0.0023506	Nta24g10740/Nta24g19290/Nta03g12230/Nta04g11860/Nta19g03310/Nta23g10850	6	14
GO:0009157	deoxyribonucleoside monophosphate biosynthetic process	4/627	12/23701	0.000202735	0.00273096	0.0023506	Nta01g14390/Nta02g24980/Nta02g27000/Nta01g12250	4	14
GO:0040031	snRNA modification	4/627	12/23701	0.000202735	0.00273096	0.0023506	Nta24g19290/Nta03g12230/Nta04g11860/Nta19g03310	4	14
GO:0051168	nuclear export	13/627	152/23701	0.000209066	0.00277542	0.00238887	Nta11g20030/Nta12g18000/Nta05g19820/Nta12g17980/Nta06g17940/Nta11g29880/Nta21g15690/Nta16g11750/Nta11g20020/Nta12g06840/Nta03g02020/Nta15g12340/Nta23g16900	13	14
GO:0006270	DNA replication initiation	6/627	35/23701	0.000282449	0.00350851	0.00301985	Nta19g19090/Nta16g22310/Nta07g04330/Nta13g20910/Nta14g19340/Nta04g13210	6	14
GO:0009143	nucleoside triphosphate catabolic process	4/627	13/23701	0.000286724	0.00350851	0.00301985	Nta01g14390/Nta02g24980/Nta02g27000/Nta01g12250	4	14
GO:0032212	positive regulation of telomere maintenance via telomerase	4/627	13/23701	0.000286724	0.00350851	0.00301985	Nta05g32280/Nta06g22660/Nta11g08240/Nta12g07120	4	14
GO:1904358	positive regulation of telomere maintenance via telomere lengthening	4/627	13/23701	0.000286724	0.00350851	0.00301985	Nta05g32280/Nta06g22660/Nta11g08240/Nta12g07120	4	14
GO:0006913	nucleocytoplasmic transport	19/627	290/23701	0.000287823	0.00350851	0.00301985	Nta17g09500/Nta03g01620/Nta11g20030/Nta12g18000/Nta05g19820/Nta18g09090/Nta12g17980/Nta11g05000/Nta06g17940/Nta11g29880/Nta21g15690/Nta12g02330/Nta16g11750/Nta11g20020/Nta12g06840/Nta03g02020/Nta04g11190/Nta15g12340/Nta23g16900	19	14
GO:0051169	nuclear transport	19/627	290/23701	0.000287823	0.00350851	0.00301985	Nta17g09500/Nta03g01620/Nta11g20030/Nta12g18000/Nta05g19820/Nta18g09090/Nta12g17980/Nta11g05000/Nta06g17940/Nta11g29880/Nta21g15690/Nta12g02330/Nta16g11750/Nta11g20020/Nta12g06840/Nta03g02020/Nta04g11190/Nta15g12340/Nta23g16900	19	14
GO:0006611	protein export from nucleus	12/627	137/23701	0.000291099	0.00350851	0.00301985	Nta11g20030/Nta12g18000/Nta05g19820/Nta12g17980/Nta06g17940/Nta11g29880/Nta21g15690/Nta16g11750/Nta11g20020/Nta12g06840/Nta15g12340/Nta23g16900	12	14
GO:0006261	DNA-templated DNA replication	16/627	227/23701	0.000382502	0.00444472	0.00382567	Nta05g32280/Nta06g22660/Nta19g19090/Nta16g22310/Nta03g23750/Nta04g11420/Nta03g11760/Nta13g16240/Nta12g23890/Nta07g04330/Nta13g20910/Nta02g10800/Nta04g26910/Nta14g19340/Nta04g13210/Nta12g36640	16	14
GO:0009162	deoxyribonucleoside monophosphate metabolic process	4/627	14/23701	0.000393037	0.00444472	0.00382567	Nta01g14390/Nta02g24980/Nta02g27000/Nta01g12250	4	14
GO:0009394	2'-deoxyribonucleotide metabolic process	4/627	14/23701	0.000393037	0.00444472	0.00382567	Nta01g14390/Nta02g24980/Nta02g27000/Nta01g12250	4	14
GO:0019692	deoxyribose phosphate metabolic process	4/627	14/23701	0.000393037	0.00444472	0.00382567	Nta01g14390/Nta02g24980/Nta02g27000/Nta01g12250	4	14
GO:1900036	positive regulation of cellular response to heat	4/627	14/23701	0.000393037	0.00444472	0.00382567	Nta01g26280/Nta22g12350/Nta11g11730/Nta12g11130	4	14
GO:0040029	epigenetic regulation of gene expression	23/627	398/23701	0.000427385	0.00477421	0.00410926	Nta09g03440/Nta01g22930/Nta01g13890/Nta02g26420/Nta04g03190/Nta22g00510/Nta11g21110/Nta22g10030/Nta21g00380/Nta21g07790/Nta18g13050/Nta17g14210/Nta13g02710/Nta21g10350/Nta14g03580/Nta11g06380/Nta12g25830/Nta11g06720/Nta12g00760/Nta12g35680/Nta12g26960/Nta07g19450/Nta02g00880	23	14
GO:0034644	cellular response to UV	6/627	39/23701	0.000519105	0.00572267	0.00492563	Nta18g07870/Nta04g02030/Nta03g01740/Nta17g09110/Nta12g02540/Nta11g04820	6	14
GO:0030174	regulation of DNA-templated DNA replication initiation	4/627	15/23701	0.000524787	0.00572267	0.00492563	Nta16g22310/Nta07g04330/Nta13g20910/Nta14g19340	4	14
GO:0006403	RNA localization	13/627	168/23701	0.000551424	0.0059424	0.00511475	Nta11g20030/Nta12g18000/Nta05g19820/Nta12g17980/Nta06g17940/Nta11g29880/Nta21g15690/Nta16g11750/Nta11g20020/Nta12g06840/Nta03g02020/Nta15g12340/Nta23g16900	13	14
GO:0043410	positive regulation of MAPK cascade	6/627	40/23701	0.000597208	0.00636096	0.00547502	Nta05g28450/Nta06g26220/Nta11g03340/Nta24g18830/Nta12g03990/Nta19g03760	6	14
GO:0016074	sno(s)RNA metabolic process	6/627	42/23701	0.00078052	0.00821788	0.00707331	Nta24g10740/Nta05g14440/Nta03g12230/Nta04g11860/Nta06g12860/Nta23g10850	6	14
GO:0031503	protein-containing complex localization	12/627	154/23701	0.000836417	0.00870634	0.00749374	Nta11g20030/Nta12g18000/Nta05g19820/Nta12g17980/Nta06g17940/Nta11g29880/Nta21g15690/Nta16g11750/Nta11g20020/Nta12g06840/Nta15g12340/Nta23g16900	12	14
GO:0009147	pyrimidine nucleoside triphosphate metabolic process	4/627	17/23701	0.000877311	0.0090294	0.0077718	Nta01g14390/Nta02g24980/Nta02g27000/Nta01g12250	4	14
GO:0001934	positive regulation of protein phosphorylation	12/627	156/23701	0.00093661	0.00953261	0.00820493	Nta05g28450/Nta02g02330/Nta14g01160/Nta06g26220/Nta01g18250/Nta13g01000/Nta02g30620/Nta11g03340/Nta12g33730/Nta24g18830/Nta12g03990/Nta19g03760	12	14
GO:0000054	ribosomal subunit export from nucleus	5/627	30/23701	0.00105019	0.0104563	0.00899992	Nta11g29880/Nta21g15690/Nta16g11750/Nta15g12340/Nta23g16900	5	14
GO:0033750	ribosome localization	5/627	30/23701	0.00105019	0.0104563	0.00899992	Nta11g29880/Nta21g15690/Nta16g11750/Nta15g12340/Nta23g16900	5	14
GO:0006626	protein targeting to mitochondrion	8/627	79/23701	0.00114916	0.0110803	0.00953706	Nta15g00240/Nta22g13970/Nta01g28060/Nta09g25760/Nta10g21950/Nta03g11660/Nta04g15640/Nta03g35310	8	14
GO:0070585	protein localization to mitochondrion	8/627	79/23701	0.00114916	0.0110803	0.00953706	Nta15g00240/Nta22g13970/Nta01g28060/Nta09g25760/Nta10g21950/Nta03g11660/Nta04g15640/Nta03g35310	8	14
GO:0072655	establishment of protein localization to mitochondrion	8/627	79/23701	0.00114916	0.0110803	0.00953706	Nta15g00240/Nta22g13970/Nta01g28060/Nta09g25760/Nta10g21950/Nta03g11660/Nta04g15640/Nta03g35310	8	14
GO:0000387	spliceosomal snRNP assembly	5/627	31/23701	0.0012252	0.0116904	0.0100622	Nta11g06720/Nta12g00760/Nta13g18330/Nta12g26960/Nta14g17170	5	14
GO:1900034	regulation of cellular response to heat	4/627	19/23701	0.00137	0.0129373	0.0111354	Nta01g26280/Nta22g12350/Nta11g11730/Nta12g11130	4	14
GO:0042327	positive regulation of phosphorylation	12/627	164/23701	0.00144279	0.0134857	0.0116074	Nta05g28450/Nta02g02330/Nta14g01160/Nta06g26220/Nta01g18250/Nta13g01000/Nta02g30620/Nta11g03340/Nta12g33730/Nta24g18830/Nta12g03990/Nta19g03760	12	14
GO:0010562	positive regulation of phosphorus metabolic process	12/627	166/23701	0.00159958	0.0146521	0.0126114	Nta05g28450/Nta02g02330/Nta14g01160/Nta06g26220/Nta01g18250/Nta13g01000/Nta02g30620/Nta11g03340/Nta12g33730/Nta24g18830/Nta12g03990/Nta19g03760	12	14
GO:0045937	positive regulation of phosphate metabolic process	12/627	166/23701	0.00159958	0.0146521	0.0126114	Nta05g28450/Nta02g02330/Nta14g01160/Nta06g26220/Nta01g18250/Nta13g01000/Nta02g30620/Nta11g03340/Nta12g33730/Nta24g18830/Nta12g03990/Nta19g03760	12	14
GO:0090506	axillary shoot meristem initiation	4/627	20/23701	0.00167696	0.0152089	0.0130906	Nta02g26540/Nta01g14010/Nta23g07920/Nta24g07720	4	14
GO:0002188	translation reinitiation	3/627	10/23701	0.00192426	0.0172806	0.0148738	Nta20g03770/Nta17g03730/Nta18g03540	3	14
GO:0031126	sno(s)RNA 3'-end processing	4/627	24/23701	0.00338266	0.0297934	0.0256438	Nta05g14440/Nta03g12230/Nta04g11860/Nta06g12860	4	14
GO:0032210	regulation of telomere maintenance via telomerase	4/627	24/23701	0.00338266	0.0297934	0.0256438	Nta05g32280/Nta06g22660/Nta11g08240/Nta12g07120	4	14
GO:0006353	DNA-templated transcription termination	4/627	25/23701	0.00394381	0.0337619	0.0290596	Nta22g17310/Nta09g26470/Nta01g31700/Nta10g22300	4	14
GO:0032206	positive regulation of telomere maintenance	4/627	25/23701	0.00394381	0.0337619	0.0290596	Nta05g32280/Nta06g22660/Nta11g08240/Nta12g07120	4	14
GO:0034502	protein localization to chromosome	4/627	25/23701	0.00394381	0.0337619	0.0290596	Nta05g32280/Nta06g22660/Nta11g08240/Nta12g07120	4	14
GO:0010193	response to ozone	11/199	82/23701	9.22455e-11	3.21014e-08	2.44208e-08	Nta13g08750/Nta14g08130/Nta10g22220/Nta05g24390/Nta13g08760/Nta14g08120/Nta06g29760/Nta09g25910/Nta14g08140/Nta22g13460/Nta23g00460	11	15
GO:0002213	defense response to insect	8/199	57/23701	2.49226e-08	5.78205e-06	4.39863e-06	Nta10g14190/Nta11g28340/Nta03g17140/Nta12g13770/Nta04g32130/Nta13g08230/Nta24g02070/Nta14g07480	8	15
GO:0009864	induced systemic resistance, jasmonic acid mediated signaling pathway	6/199	31/23701	2.00831e-07	3.14897e-05	2.39554e-05	Nta11g26220/Nta17g17900/Nta18g17470/Nta03g17140/Nta04g32130/Nta21g12340	6	15
GO:0071289	cellular response to nickel ion	5/199	17/23701	2.26219e-07	3.14897e-05	2.39554e-05	Nta14g03860/Nta14g03800/Nta14g03870/Nta13g04070/Nta13g04040	5	15
GO:0009867	jasmonic acid mediated signaling pathway	12/199	226/23701	5.06009e-07	5.16676e-05	3.93055e-05	Nta24g05750/Nta11g26220/Nta11g28360/Nta08g03080/Nta17g17900/Nta21g14280/Nta18g17470/Nta03g17140/Nta17g24400/Nta04g32130/Nta21g12340/Nta05g24520	12	15
GO:0010045	response to nickel cation	5/199	20/23701	5.55293e-07	5.16676e-05	3.93055e-05	Nta14g03860/Nta14g03800/Nta14g03870/Nta13g04070/Nta13g04040	5	15
GO:0051865	protein autoubiquitination	8/199	85/23701	5.93881e-07	5.16676e-05	3.93055e-05	Nta17g09560/Nta23g07850/Nta18g09180/Nta24g07330/Nta03g02560/Nta12g21570/Nta02g34820/Nta04g02840	8	15
GO:0009751	response to salicylic acid	16/199	441/23701	1.09434e-06	7.80604e-05	5.93835e-05	Nta10g22220/Nta09g25910/Nta08g03080/Nta23g18720/Nta06g24210/Nta17g14000/Nta15g26590/Nta03g17140/Nta04g32130/Nta22g13460/Nta20g05910/Nta18g12970/Nta12g04570/Nta11g02620/Nta05g30490/Nta23g00460	16	15
GO:0009738	abscisic acid-activated signaling pathway	17/199	497/23701	1.12156e-06	7.80604e-05	5.93835e-05	Nta07g07390/Nta08g05700/Nta09g25130/Nta12g16530/Nta10g21470/Nta11g11150/Nta04g02300/Nta03g02050/Nta08g11440/Nta12g10460/Nta07g04070/Nta07g14840/Nta08g07300/Nta10g12080/Nta06g02380/Nta20g17700/Nta05g02080	17	15
GO:1902584	positive regulation of response to water deprivation	6/199	47/23701	2.61932e-06	0.000165732	0.000126078	Nta11g11150/Nta08g11440/Nta12g10460/Nta07g14840/Nta02g26570/Nta01g14020	6	15
GO:0009682	induced systemic resistance	6/199	53/23701	5.37084e-06	0.000311508	0.000236976	Nta11g26220/Nta17g17900/Nta18g17470/Nta03g17140/Nta04g32130/Nta21g12340	6	15
GO:0009788	negative regulation of abscisic acid-activated signaling pathway	8/199	123/23701	9.68492e-06	0.000442189	0.00033639	Nta09g25130/Nta10g21470/Nta11g11150/Nta08g11440/Nta12g10460/Nta07g04070/Nta07g14840/Nta10g12080	8	15
GO:1901420	negative regulation of response to alcohol	8/199	123/23701	9.68492e-06	0.000442189	0.00033639	Nta09g25130/Nta10g21470/Nta11g11150/Nta08g11440/Nta12g10460/Nta07g04070/Nta07g14840/Nta10g12080	8	15
GO:1905958	negative regulation of cellular response to alcohol	8/199	123/23701	9.68492e-06	0.000442189	0.00033639	Nta09g25130/Nta10g21470/Nta11g11150/Nta08g11440/Nta12g10460/Nta07g04070/Nta07g14840/Nta10g12080	8	15
GO:0071395	cellular response to jasmonic acid stimulus	12/199	302/23701	1.01653e-05	0.000442189	0.00033639	Nta24g05750/Nta11g26220/Nta11g28360/Nta08g03080/Nta17g17900/Nta21g14280/Nta18g17470/Nta03g17140/Nta17g24400/Nta04g32130/Nta21g12340/Nta05g24520	12	15
GO:0071398	cellular response to fatty acid	12/199	310/23701	1.31999e-05	0.000525533	0.000399793	Nta24g05750/Nta11g26220/Nta11g28360/Nta08g03080/Nta17g17900/Nta21g14280/Nta18g17470/Nta03g17140/Nta17g24400/Nta04g32130/Nta21g12340/Nta05g24520	12	15
GO:0002831	regulation of response to biotic stimulus	15/199	480/23701	1.43258e-05	0.000525533	0.000399793	Nta11g11150/Nta08g11440/Nta11g26220/Nta12g10460/Nta07g14840/Nta08g07300/Nta17g17900/Nta05g17130/Nta18g17470/Nta03g17140/Nta04g32130/Nta21g12340/Nta24g02070/Nta20g17700/Nta14g09280	15	15
GO:0009968	negative regulation of signal transduction	13/199	366/23701	1.43464e-05	0.000525533	0.000399793	Nta06g27550/Nta09g25130/Nta10g21470/Nta11g11150/Nta08g11440/Nta11g26220/Nta12g10460/Nta07g04070/Nta07g14840/Nta17g17900/Nta10g12080/Nta18g17470/Nta21g12340	13	15
GO:0010648	negative regulation of cell communication	13/199	378/23701	2.01296e-05	0.000667153	0.000507529	Nta06g27550/Nta09g25130/Nta10g21470/Nta11g11150/Nta08g11440/Nta11g26220/Nta12g10460/Nta07g04070/Nta07g14840/Nta17g17900/Nta10g12080/Nta18g17470/Nta21g12340	13	15
GO:0023057	negative regulation of signaling	13/199	378/23701	2.01296e-05	0.000667153	0.000507529	Nta06g27550/Nta09g25130/Nta10g21470/Nta11g11150/Nta08g11440/Nta11g26220/Nta12g10460/Nta07g04070/Nta07g14840/Nta17g17900/Nta10g12080/Nta18g17470/Nta21g12340	13	15
GO:0000302	response to reactive oxygen species	14/199	465/23701	4.17121e-05	0.00131962	0.00100389	Nta13g08750/Nta14g08130/Nta10g22220/Nta05g24390/Nta13g08760/Nta14g08120/Nta06g29760/Nta09g25910/Nta14g08140/Nta09g24660/Nta03g17140/Nta04g32130/Nta22g13460/Nta23g00460	14	15
GO:2000070	regulation of response to water deprivation	6/199	83/23701	7.16719e-05	0.00216885	0.00164993	Nta11g11150/Nta08g11440/Nta12g10460/Nta07g14840/Nta02g26570/Nta01g14020	6	15
GO:0006595	polyamine metabolic process	5/199	53/23701	8.20925e-05	0.00238068	0.00181108	Nta04g19590/Nta02g14920/Nta03g31360/Nta04g20030/Nta01g01830	5	15
GO:0009787	regulation of abscisic acid-activated signaling pathway	10/199	274/23701	0.000113792	0.00293329	0.00223147	Nta07g07390/Nta08g05700/Nta09g25130/Nta10g21470/Nta11g11150/Nta08g11440/Nta12g10460/Nta07g04070/Nta07g14840/Nta10g12080	10	15
GO:1901419	regulation of response to alcohol	10/199	274/23701	0.000113792	0.00293329	0.00223147	Nta07g07390/Nta08g05700/Nta09g25130/Nta10g21470/Nta11g11150/Nta08g11440/Nta12g10460/Nta07g04070/Nta07g14840/Nta10g12080	10	15
GO:1905957	regulation of cellular response to alcohol	10/199	274/23701	0.000113792	0.00293329	0.00223147	Nta07g07390/Nta08g05700/Nta09g25130/Nta10g21470/Nta11g11150/Nta08g11440/Nta12g10460/Nta07g04070/Nta07g14840/Nta10g12080	10	15
GO:0047484	regulation of response to osmotic stress	6/199	97/23701	0.000170276	0.00423256	0.00321987	Nta07g07390/Nta08g05700/Nta11g11150/Nta08g11440/Nta12g10460/Nta07g14840	6	15
GO:0032410	negative regulation of transporter activity	3/199	14/23701	0.000198231	0.00431153	0.00327995	Nta09g25130/Nta10g21470/Nta10g12080	3	15
GO:0032413	negative regulation of ion transmembrane transporter activity	3/199	14/23701	0.000198231	0.00431153	0.00327995	Nta09g25130/Nta10g21470/Nta10g12080	3	15
GO:0034763	negative regulation of transmembrane transport	3/199	14/23701	0.000198231	0.00431153	0.00327995	Nta09g25130/Nta10g21470/Nta10g12080	3	15
GO:0034766	negative regulation of monoatomic ion transmembrane transport	3/199	14/23701	0.000198231	0.00431153	0.00327995	Nta09g25130/Nta10g21470/Nta10g12080	3	15
GO:0016104	triterpenoid biosynthetic process	3/199	15/23701	0.000246259	0.00519382	0.00395114	Nta04g29570/Nta03g06250/Nta04g06700	3	15
GO:2000022	regulation of jasmonic acid mediated signaling pathway	5/199	68/23701	0.000269356	0.00537776	0.00409107	Nta24g05750/Nta11g28360/Nta21g14280/Nta17g24400/Nta05g24520	5	15
GO:2000280	regulation of root development	8/199	197/23701	0.000270433	0.00537776	0.00409107	Nta14g03860/Nta14g03800/Nta14g03870/Nta13g04070/Nta13g04040/Nta02g10360/Nta03g24980/Nta11g00820	8	15
GO:0006576	biogenic amine metabolic process	6/199	111/23701	0.000354117	0.00683783	0.00520179	Nta04g19590/Nta02g14920/Nta03g31360/Nta08g21470/Nta04g20030/Nta01g01830	6	15
GO:0015692	lead ion transport	3/199	17/23701	0.000363505	0.00683783	0.00520179	Nta10g22220/Nta09g25910/Nta22g13460	3	15
GO:0006596	polyamine biosynthetic process	4/199	42/23701	0.000420462	0.00768768	0.00584831	Nta04g19590/Nta02g14920/Nta03g31360/Nta01g01830	4	15
GO:0043271	negative regulation of monoatomic ion transport	3/199	18/23701	0.000433515	0.00768768	0.00584831	Nta09g25130/Nta10g21470/Nta10g12080	3	15
GO:0009873	ethylene-activated signaling pathway	8/199	212/23701	0.000441821	0.00768768	0.00584831	Nta07g04530/Nta11g26220/Nta17g17900/Nta18g17470/Nta08g15000/Nta21g12340/Nta22g13300/Nta07g17820	8	15
GO:2000068	regulation of defense response to insect	3/199	20/23701	0.0005982	0.0100475	0.00764354	Nta03g17140/Nta04g32130/Nta24g02070	3	15
GO:0080186	developmental vegetative growth	5/199	81/23701	0.000606317	0.0100475	0.00764354	Nta02g26570/Nta01g14020/Nta03g17140/Nta04g32130/Nta08g07980	5	15
GO:0042430	indole-containing compound metabolic process	6/199	124/23701	0.000638374	0.0103327	0.00786051	Nta07g21240/Nta08g18570/Nta01g13330/Nta08g21470/Nta18g06820/Nta17g08540	6	15
GO:0006722	triterpenoid metabolic process	3/199	21/23701	0.0006936	0.0109715	0.00834643	Nta04g29570/Nta03g06250/Nta04g06700	3	15
GO:0031349	positive regulation of defense response	9/199	291/23701	0.000826352	0.0127809	0.00972292	Nta11g26220/Nta08g07300/Nta17g17900/Nta12g17740/Nta18g17470/Nta03g17140/Nta04g32130/Nta21g12340/Nta20g17700	9	15
GO:0097164	ammonium ion metabolic process	5/199	92/23701	0.00108047	0.0163479	0.0124365	Nta04g19590/Nta02g14920/Nta03g31360/Nta01g01830/Nta07g16380	5	15
GO:1900057	positive regulation of leaf senescence	4/199	55/23701	0.00117687	0.0170646	0.0129817	Nta11g11150/Nta08g11440/Nta12g10460/Nta07g14840	4	15
GO:1905623	positive regulation of leaf development	4/199	55/23701	0.00117687	0.0170646	0.0129817	Nta11g11150/Nta08g11440/Nta12g10460/Nta07g14840	4	15
GO:0035435	phosphate ion transmembrane transport	3/199	26/23701	0.00131469	0.018674	0.014206	Nta09g23290/Nta10g01650/Nta09g02460	3	15
GO:1901002	positive regulation of response to salt stress	4/199	57/23701	0.00134539	0.0187279	0.014247	Nta11g11150/Nta08g11440/Nta12g10460/Nta07g14840	4	15
GO:0071369	cellular response to ethylene stimulus	8/199	253/23701	0.00138965	0.0189647	0.0144271	Nta07g04530/Nta11g26220/Nta17g17900/Nta18g17470/Nta08g15000/Nta21g12340/Nta22g13300/Nta07g17820	8	15
GO:0000160	phosphorelay signal transduction system	8/199	257/23701	0.00153423	0.020535	0.0156218	Nta07g04530/Nta11g26220/Nta17g17900/Nta18g17470/Nta08g15000/Nta21g12340/Nta22g13300/Nta07g17820	8	15
GO:0009408	response to heat	11/199	458/23701	0.00177521	0.0225429	0.0171492	Nta07g04530/Nta18g16000/Nta08g07300/Nta09g24660/Nta04g13000/Nta18g06820/Nta17g17640/Nta22g13300/Nta20g17700/Nta17g08540/Nta08g02360	11	15
GO:0046864	isoprenoid transport	3/199	29/23701	0.0018138	0.0225429	0.0171492	Nta10g22220/Nta09g25910/Nta22g13460	3	15
GO:0046865	terpenoid transport	3/199	29/23701	0.0018138	0.0225429	0.0171492	Nta10g22220/Nta09g25910/Nta22g13460	3	15
GO:0080168	abscisic acid transport	3/199	29/23701	0.0018138	0.0225429	0.0171492	Nta10g22220/Nta09g25910/Nta22g13460	3	15
GO:1902358	sulfate transmembrane transport	3/199	31/23701	0.00220395	0.0268322	0.0204123	Nta09g23290/Nta10g01650/Nta09g02460	3	15
GO:0002833	positive regulation of response to biotic stimulus	8/199	273/23701	0.00223602	0.0268322	0.0204123	Nta11g26220/Nta08g07300/Nta17g17900/Nta18g17470/Nta03g17140/Nta04g32130/Nta21g12340/Nta20g17700	8	15
GO:0043928	exonucleolytic catabolism of deadenylated mRNA	3/199	32/23701	0.00241702	0.0285127	0.0216907	Nta12g13770/Nta13g08230/Nta14g07480	3	15
GO:1900055	regulation of leaf senescence	5/199	111/23701	0.00247788	0.0287434	0.0218662	Nta11g11150/Nta08g11440/Nta12g10460/Nta07g14840/Nta08g07980	5	15
GO:0032103	positive regulation of response to external stimulus	8/199	282/23701	0.00272923	0.0311401	0.0236895	Nta11g26220/Nta08g07300/Nta17g17900/Nta18g17470/Nta03g17140/Nta04g32130/Nta21g12340/Nta20g17700	8	15
GO:0006694	steroid biosynthetic process	5/199	116/23701	0.00299852	0.0328385	0.0249815	Nta04g29570/Nta23g03230/Nta03g06250/Nta24g03500/Nta04g06700	5	15
GO:0002218	activation of innate immune response	6/199	168/23701	0.00301302	0.0328385	0.0249815	Nta11g26220/Nta17g17900/Nta18g17470/Nta03g17140/Nta04g32130/Nta21g12340	6	15
GO:1900367	positive regulation of defense response to insect	2/199	10/23701	0.00301963	0.0328385	0.0249815	Nta03g17140/Nta04g32130	2	15
GO:0002237	response to molecule of bacterial origin	5/199	119/23701	0.00334641	0.0358324	0.027259	Nta05g17130/Nta06g24210/Nta12g04570/Nta11g02620/Nta05g30490	5	15
GO:0009741	response to brassinosteroid	7/199	232/23701	0.00355279	0.0370368	0.0281753	Nta08g15810/Nta18g16000/Nta02g08130/Nta08g15780/Nta08g15770/Nta17g17640/Nta12g28400	7	15
GO:0007224	smoothened signaling pathway	2/199	11/23701	0.00367031	0.0370368	0.0281753	Nta10g03580/Nta09g04710	2	15
GO:0008589	regulation of smoothened signaling pathway	2/199	11/23701	0.00367031	0.0370368	0.0281753	Nta10g03580/Nta09g04710	2	15
GO:0008272	sulfate transport	3/199	37/23701	0.00367175	0.0370368	0.0281753	Nta09g23290/Nta10g01650/Nta09g02460	3	15
GO:1901000	regulation of response to salt stress	4/199	76/23701	0.00386209	0.0384002	0.0292125	Nta11g11150/Nta08g11440/Nta12g10460/Nta07g14840	4	15
GO:0006855	xenobiotic transmembrane transport	7/199	237/23701	0.00399138	0.0385834	0.0293518	Nta10g22220/Nta09g25910/Nta01g13330/Nta09g23290/Nta10g01650/Nta09g02460/Nta22g13460	7	15
GO:0042908	xenobiotic transport	7/199	237/23701	0.00399138	0.0385834	0.0293518	Nta10g22220/Nta09g25910/Nta01g13330/Nta09g23290/Nta10g01650/Nta09g02460/Nta22g13460	7	15
GO:0002253	activation of immune response	6/199	180/23701	0.00422379	0.0398658	0.0303275	Nta11g26220/Nta17g17900/Nta18g17470/Nta03g17140/Nta04g32130/Nta21g12340	6	15
GO:1900150	regulation of defense response to fungus	4/199	78/23701	0.00423861	0.0398658	0.0303275	Nta11g11150/Nta08g11440/Nta12g10460/Nta07g14840	4	15
GO:0090100	positive regulation of transmembrane receptor protein serine/threonine kinase signaling pathway	2/199	12/23701	0.00438012	0.0406475	0.0309221	Nta10g03580/Nta09g04710	2	15
GO:0009309	amine biosynthetic process	4/199	80/23701	0.00463916	0.0419332	0.0319001	Nta04g19590/Nta02g14920/Nta03g31360/Nta01g01830	4	15
GO:0042401	biogenic amine biosynthetic process	4/199	80/23701	0.00463916	0.0419332	0.0319001	Nta04g19590/Nta02g14920/Nta03g31360/Nta01g01830	4	15
GO:0000289	nuclear-transcribed mRNA poly(A) tail shortening	3/199	41/23701	0.00491531	0.0433045	0.0329434	Nta12g13770/Nta13g08230/Nta14g07480	3	15
GO:2000762	regulation of phenylpropanoid metabolic process	3/199	41/23701	0.00491531	0.0433045	0.0329434	Nta06g27550/Nta13g19210/Nta14g17860	3	15
GO:0042343	indole glucosinolate metabolic process	2/199	13/23701	0.005148	0.0436953	0.0332406	Nta07g21240/Nta08g18570	2	15
GO:0050650	chondroitin sulfate proteoglycan biosynthetic process	2/199	13/23701	0.005148	0.0436953	0.0332406	Nta10g03580/Nta09g04710	2	15
GO:0050654	chondroitin sulfate proteoglycan metabolic process	2/199	13/23701	0.005148	0.0436953	0.0332406	Nta10g03580/Nta09g04710	2	15
GO:0015743	malate transport	3/199	43/23701	0.00562111	0.0462936	0.0352173	Nta09g23290/Nta10g01650/Nta09g02460	3	15
GO:0071423	malate transmembrane transport	3/199	43/23701	0.00562111	0.0462936	0.0352173	Nta09g23290/Nta10g01650/Nta09g02460	3	15
GO:0009445	putrescine metabolic process	2/199	14/23701	0.00597297	0.0462936	0.0352173	Nta02g14920/Nta01g01830	2	15
GO:0009446	putrescine biosynthetic process	2/199	14/23701	0.00597297	0.0462936	0.0352173	Nta02g14920/Nta01g01830	2	15
GO:0010286	heat acclimation	4/199	86/23701	0.00599171	0.0462936	0.0352173	Nta09g24660/Nta18g06820/Nta22g13300/Nta17g08540	4	15
GO:0006817	phosphate ion transport	3/199	44/23701	0.00599558	0.0462936	0.0352173	Nta09g23290/Nta10g01650/Nta09g02460	3	15
GO:0016143	S-glycoside metabolic process	6/199	194/23701	0.00605275	0.0462936	0.0352173	Nta06g12010/Nta05g13960/Nta07g21240/Nta08g18570/Nta16g03880/Nta07g04070	6	15
GO:0019757	glycosinolate metabolic process	6/199	194/23701	0.00605275	0.0462936	0.0352173	Nta06g12010/Nta05g13960/Nta07g21240/Nta08g18570/Nta16g03880/Nta07g04070	6	15
GO:0019760	glucosinolate metabolic process	6/199	194/23701	0.00605275	0.0462936	0.0352173	Nta06g12010/Nta05g13960/Nta07g21240/Nta08g18570/Nta16g03880/Nta07g04070	6	15
GO:1903409	reactive oxygen species biosynthetic process	3/199	46/23701	0.00678841	0.0491792	0.0374125	Nta07g15410/Nta12g32120/Nta08g10850	3	15
GO:0006597	spermine biosynthetic process	2/199	15/23701	0.006854	0.0491792	0.0374125	Nta04g19590/Nta03g31360	2	15
GO:0006809	nitric oxide biosynthetic process	2/199	15/23701	0.006854	0.0491792	0.0374125	Nta07g15410/Nta08g10850	2	15
GO:0008215	spermine metabolic process	2/199	15/23701	0.006854	0.0491792	0.0374125	Nta04g19590/Nta03g31360	2	15
GO:0010469	regulation of signaling receptor activity	2/199	15/23701	0.006854	0.0491792	0.0374125	Nta03g24980/Nta02g26440	2	15
GO:0046209	nitric oxide metabolic process	2/199	15/23701	0.006854	0.0491792	0.0374125	Nta07g15410/Nta08g10850	2	15
GO:0042044	fluid transport	26/304	118/23701	7.14978e-25	4.01818e-22	3.21364e-22	Nta11g15540/Nta12g15390/Nta06g27710/Nta12g14930/Nta24g17870/Nta05g26750/Nta20g04570/Nta19g04930/Nta03g03650/Nta16g02490/Nta11g10270/Nta15g02620/Nta04g03820/Nta12g14500/Nta11g01550/Nta23g16760/Nta14g05200/Nta13g05900/Nta12g05630/Nta20g08920/Nta01g00880/Nta23g21730/Nta24g10700/Nta11g16800/Nta05g07290/Nta02g15790	26	16
GO:0019755	one-carbon compound transport	11/304	28/23701	2.28272e-14	8.5526e-12	6.84016e-12	Nta11g15540/Nta12g15390/Nta06g27710/Nta24g17870/Nta05g26750/Nta20g04570/Nta19g04930/Nta11g10270/Nta11g01550/Nta23g16760/Nta12g05630	11	16
GO:0006595	polyamine metabolic process	12/304	53/23701	2.66388e-12	7.48551e-10	5.98672e-10	Nta07g25850/Nta03g30900/Nta20g09350/Nta23g22100/Nta01g01830/Nta02g14920/Nta04g20030/Nta20g14660/Nta03g31360/Nta00g01610/Nta04g19590/Nta13g07380	12	16
GO:0030308	negative regulation of cell growth	11/304	43/23701	5.15412e-12	1.15865e-09	9.26656e-10	Nta01g30330/Nta22g15920/Nta15g23490/Nta12g32700/Nta02g03360/Nta02g26440/Nta16g20100/Nta06g12270/Nta01g13910/Nta17g07630/Nta17g14770	11	16
GO:0072489	methylammonium transmembrane transport	7/304	11/23701	1.68374e-11	3.15421e-09	2.52266e-09	Nta06g27710/Nta24g17870/Nta05g26750/Nta19g04930/Nta11g10270/Nta11g01550/Nta12g05630	7	16
GO:0015837	amine transport	7/304	13/23701	8.56458e-11	1.20332e-08	9.62388e-09	Nta06g27710/Nta24g17870/Nta05g26750/Nta19g04930/Nta11g10270/Nta11g01550/Nta12g05630	7	16
GO:0015843	methylammonium transport	7/304	13/23701	8.56458e-11	1.20332e-08	9.62388e-09	Nta06g27710/Nta24g17870/Nta05g26750/Nta19g04930/Nta11g10270/Nta11g01550/Nta12g05630	7	16
GO:0006596	polyamine biosynthetic process	10/304	42/23701	1.06448e-10	1.32941e-08	1.06323e-08	Nta07g25850/Nta20g09350/Nta23g22100/Nta01g01830/Nta02g14920/Nta20g14660/Nta03g31360/Nta00g01610/Nta04g19590/Nta13g07380	10	16
GO:0009808	lignin metabolic process	16/304	158/23701	2.31472e-10	2.60174e-08	2.08081e-08	Nta03g18260/Nta22g04290/Nta04g07510/Nta21g04600/Nta04g33270/Nta21g04610/Nta04g33280/Nta06g15190/Nta13g19210/Nta14g17860/Nta05g17020/Nta03g29130/Nta06g24980/Nta11g04760/Nta12g02610/Nta06g28170	16	16
GO:0009809	lignin biosynthetic process	14/304	138/23701	3.06595e-09	3.13284e-07	2.50557e-07	Nta03g18260/Nta22g04290/Nta04g07510/Nta21g04600/Nta04g33270/Nta21g04610/Nta04g33280/Nta06g15190/Nta13g19210/Nta14g17860/Nta05g17020/Nta03g29130/Nta06g24980/Nta06g28170	14	16
GO:0009445	putrescine metabolic process	6/304	14/23701	1.16757e-08	1.0095e-06	8.07369e-07	Nta07g25850/Nta20g09350/Nta23g22100/Nta01g01830/Nta02g14920/Nta13g07380	6	16
GO:0009446	putrescine biosynthetic process	6/304	14/23701	1.16757e-08	1.0095e-06	8.07369e-07	Nta07g25850/Nta20g09350/Nta23g22100/Nta01g01830/Nta02g14920/Nta13g07380	6	16
GO:0009698	phenylpropanoid metabolic process	19/304	301/23701	1.4246e-08	1.14375e-06	9.14741e-07	Nta03g18260/Nta22g04290/Nta04g07510/Nta21g04600/Nta04g33270/Nta21g04610/Nta04g33280/Nta09g12930/Nta06g15190/Nta13g19210/Nta14g17860/Nta05g17020/Nta03g29130/Nta11g02850/Nta12g04350/Nta06g24980/Nta11g04760/Nta12g02610/Nta06g28170	19	16
GO:0006576	biogenic amine metabolic process	12/304	111/23701	2.03087e-08	1.5218e-06	1.21709e-06	Nta07g25850/Nta03g30900/Nta20g09350/Nta23g22100/Nta01g01830/Nta02g14920/Nta04g20030/Nta20g14660/Nta03g31360/Nta00g01610/Nta04g19590/Nta13g07380	12	16
GO:0010200	response to chitin	19/304	315/23701	2.95274e-08	2.0743e-06	1.65898e-06	Nta16g23310/Nta10g05550/Nta06g10350/Nta01g27010/Nta23g02180/Nta06g24210/Nta22g13140/Nta00g07730/Nta05g30490/Nta10g20450/Nta05g17130/Nta11g02620/Nta08g04530/Nta17g09560/Nta07g13410/Nta24g02070/Nta12g04570/Nta02g17290/Nta24g12120	19	16
GO:0009699	phenylpropanoid biosynthetic process	17/304	258/23701	4.4679e-08	2.95407e-06	2.36259e-06	Nta03g18260/Nta22g04290/Nta04g07510/Nta21g04600/Nta04g33270/Nta21g04610/Nta04g33280/Nta09g12930/Nta06g15190/Nta13g19210/Nta14g17860/Nta05g17020/Nta03g29130/Nta11g02850/Nta12g04350/Nta06g24980/Nta06g28170	17	16
GO:0009309	amine biosynthetic process	10/304	80/23701	7.74981e-08	4.58463e-06	3.66667e-06	Nta07g25850/Nta20g09350/Nta23g22100/Nta01g01830/Nta02g14920/Nta20g14660/Nta03g31360/Nta00g01610/Nta04g19590/Nta13g07380	10	16
GO:0042401	biogenic amine biosynthetic process	10/304	80/23701	7.74981e-08	4.58463e-06	3.66667e-06	Nta07g25850/Nta20g09350/Nta23g22100/Nta01g01830/Nta02g14920/Nta20g14660/Nta03g31360/Nta00g01610/Nta04g19590/Nta13g07380	10	16
GO:0072488	ammonium transmembrane transport	7/304	34/23701	2.13102e-07	1.19763e-05	9.57836e-06	Nta06g27710/Nta24g17870/Nta05g26750/Nta19g04930/Nta11g10270/Nta11g01550/Nta12g05630	7	16
GO:0097164	ammonium ion metabolic process	10/304	92/23701	2.96388e-07	1.58638e-05	1.26875e-05	Nta07g25850/Nta20g09350/Nta23g22100/Nta01g01830/Nta02g14920/Nta20g14660/Nta03g31360/Nta00g01610/Nta04g19590/Nta13g07380	10	16
GO:0019058	viral life cycle	6/304	23/23701	3.56086e-07	1.81927e-05	1.45501e-05	Nta15g23490/Nta12g32700/Nta02g03360/Nta16g20100/Nta03g31360/Nta04g19590	6	16
GO:0080001	mucilage extrusion from seed coat	7/304	37/23701	3.94613e-07	1.92846e-05	1.54233e-05	Nta03g18260/Nta22g04290/Nta04g07510/Nta21g04600/Nta04g33270/Nta21g04610/Nta04g33280	7	16
GO:0002213	defense response to insect	8/304	57/23701	6.39918e-07	2.99695e-05	2.39689e-05	Nta01g24010/Nta23g02180/Nta04g32130/Nta14g07480/Nta11g14430/Nta13g08230/Nta03g17140/Nta24g02070	8	16
GO:0045926	negative regulation of growth	11/304	137/23701	1.63075e-06	7.33183e-05	5.86382e-05	Nta01g30330/Nta22g15920/Nta15g23490/Nta12g32700/Nta02g03360/Nta02g26440/Nta16g20100/Nta06g12270/Nta01g13910/Nta17g07630/Nta17g14770	11	16
GO:0043622	cortical microtubule organization	9/304	96/23701	4.07574e-06	0.000176197	0.000140918	Nta01g30330/Nta22g15920/Nta15g23490/Nta12g32700/Nta02g03360/Nta16g20100/Nta20g18270/Nta08g13660/Nta19g20980	9	16
GO:0015695	organic cation transport	7/304	52/23701	4.34986e-06	0.000178518	0.000142774	Nta06g27710/Nta24g17870/Nta05g26750/Nta19g04930/Nta11g10270/Nta11g01550/Nta12g05630	7	16
GO:2000068	regulation of defense response to insect	5/304	20/23701	4.44706e-06	0.000178518	0.000142774	Nta01g24010/Nta23g02180/Nta04g32130/Nta03g17140/Nta24g02070	5	16
GO:0006084	acetyl-CoA metabolic process	6/304	35/23701	5.03023e-06	0.000190133	0.000152064	Nta24g00870/Nta23g00940/Nta19g16290/Nta01g15570/Nta24g21710/Nta08g08390	6	16
GO:0032026	response to magnesium ion	4/304	10/23701	5.24388e-06	0.000190133	0.000152064	Nta15g23490/Nta12g32700/Nta02g03360/Nta16g20100	4	16
GO:0071286	cellular response to magnesium ion	4/304	10/23701	5.24388e-06	0.000190133	0.000152064	Nta15g23490/Nta12g32700/Nta02g03360/Nta16g20100	4	16
GO:0007224	smoothened signaling pathway	4/304	11/23701	8.15713e-06	0.000269665	0.000215671	Nta17g02410/Nta18g02330/Nta10g03580/Nta09g04710	4	16
GO:0008589	regulation of smoothened signaling pathway	4/304	11/23701	8.15713e-06	0.000269665	0.000215671	Nta17g02410/Nta18g02330/Nta10g03580/Nta09g04710	4	16
GO:0072708	response to sorbitol	4/304	11/23701	8.15713e-06	0.000269665	0.000215671	Nta15g23490/Nta12g32700/Nta02g03360/Nta16g20100	4	16
GO:0044347	cell wall polysaccharide catabolic process	7/304	58/23701	9.15439e-06	0.000293987	0.000235123	Nta03g18260/Nta22g04290/Nta04g07510/Nta21g04600/Nta04g33270/Nta21g04610/Nta04g33280	7	16
GO:0071918	urea transmembrane transport	4/304	12/23701	1.21121e-05	0.000378167	0.000302449	Nta11g15540/Nta12g15390/Nta20g04570/Nta23g16760	4	16
GO:0016998	cell wall macromolecule catabolic process	7/304	62/23701	1.43321e-05	0.000435386	0.000348211	Nta03g18260/Nta22g04290/Nta04g07510/Nta21g04600/Nta04g33270/Nta21g04610/Nta04g33280	7	16
GO:0031110	regulation of microtubule polymerization or depolymerization	4/304	13/23701	1.73186e-05	0.00050901	0.000407094	Nta15g23490/Nta12g32700/Nta02g03360/Nta16g20100	4	16
GO:0098869	cellular oxidant detoxification	13/304	244/23701	1.76614e-05	0.00050901	0.000407094	Nta18g19110/Nta17g20780/Nta03g18260/Nta22g04290/Nta04g07510/Nta21g04600/Nta04g33270/Nta21g04610/Nta04g33280/Nta02g04840/Nta04g18540/Nta07g16370/Nta08g13830	13	16
GO:0031122	cytoplasmic microtubule organization	9/304	116/23701	1.91655e-05	0.000538551	0.00043072	Nta01g30330/Nta22g15920/Nta15g23490/Nta12g32700/Nta02g03360/Nta16g20100/Nta20g18270/Nta08g13660/Nta19g20980	9	16
GO:0048640	negative regulation of developmental growth	6/304	45/23701	2.26655e-05	0.000621366	0.000496953	Nta01g30330/Nta22g15920/Nta15g23490/Nta12g32700/Nta02g03360/Nta16g20100	6	16
GO:0002237	response to molecule of bacterial origin	9/304	119/23701	2.35153e-05	0.000627386	0.000501768	Nta15g23490/Nta12g32700/Nta02g03360/Nta16g20100/Nta06g24210/Nta05g30490/Nta05g17130/Nta11g02620/Nta12g04570	9	16
GO:0006085	acetyl-CoA biosynthetic process	4/304	14/23701	2.40014e-05	0.000627386	0.000501768	Nta19g16290/Nta01g15570/Nta24g21710/Nta08g08390	4	16
GO:1990748	cellular detoxification	13/304	252/23701	2.47836e-05	0.000633109	0.000506345	Nta18g19110/Nta17g20780/Nta03g18260/Nta22g04290/Nta04g07510/Nta21g04600/Nta04g33270/Nta21g04610/Nta04g33280/Nta02g04840/Nta04g18540/Nta07g16370/Nta08g13830	13	16
GO:0015840	urea transport	4/304	15/23701	3.2399e-05	0.000809256	0.000647223	Nta11g15540/Nta12g15390/Nta20g04570/Nta23g16760	4	16
GO:0035384	thioester biosynthetic process	4/304	16/23701	4.27631e-05	0.00102068	0.000816314	Nta19g16290/Nta01g15570/Nta24g21710/Nta08g08390	4	16
GO:0071616	acyl-CoA biosynthetic process	4/304	16/23701	4.27631e-05	0.00102068	0.000816314	Nta19g16290/Nta01g15570/Nta24g21710/Nta08g08390	4	16
[truncated: 429 more rows]

## Sheet: Table S6
Table S6. Differentially expressed genes (DEGs) for each cell type between the control and CNS-treated samples.
Gene_id	p_val	avg_log2FC	pct.CNS	pct.CK	p_val_adj	Celltype
Nta09g17990	6.71863e-81	2.28829	0.712	0.18	2.40063e-76	Rootcap
[truncated: 20,367 more rows]

## Sheet: Table S7
Table S7. The information of differnet modules in co-expression network.
[truncated: 7,509 more rows]

[truncated: 5 more sheets: Table S8, Table S9, Table S10, Table S11, Table S12]
